# Supplementary material for: Development of the First Small-Molecule Inhibitor Targeting Oncostatin M for Treatment of Breast Cancer
Source: J Med Chem. 2025 Aug 1;68(15):15422–45. doi: 10.1021/acs.jmedchem.4c03233 (PMC12362618; doi:10.1021/acs.jmedchem.4c03233)
Supplement: Supplementary file 2 [file jm4c03233_si_002.xlsx]

## Sheet: Molecular Formula Strings
Compound	SMILE	OSM KD (µM)	Relative pSTAT3 Expression (%)
10A	O=C(OC)C1=CC(C2=CC(OCO3)=C3C=C2)=C(C4=CC=C(OCO5)C5=C4)O1	29.6 ± 5.6	0.847
10B	O=C(O)/C=C/C1=CC(C2=CC(OCO3)=C3C=C2)=C(C4=CC=C(OCO5)C5=C4)O1	12.9 ± 1.5	0.128
10C	O=C(C1=CC=CC=C1)/C=C/C2=CC(C3=CC(OCO4)=C4C=C3)=C(C5=CC=C(OCO6)C6=C5)O2	32.5 ± 3.4	0.119
10D	O=C(OCC)/C=C/C1=CC(C2=CC(OCO3)=C3C=C2)=C(C4=CC=C(OCO5)C5=C4)O1	20.9 ± 2.4	0.09
10E	C1(C2=CC=C(OCO3)C3=C2)=C(C4=CC(OCO5)=C5C=C4)C=C(/C=N/NC6=CC=CC=C6)O1	21.2 ± 2.7	0.102
10F	C1(C2=CC=C(OCO3)C3=C2)=C(C4=CC(OCO5)=C5C=C4)C=C(CNCC6=CC=CC=C6)O1	16.8 ± 4.1	0.101
10G	O=C(/C=C/C1=CC=CC=C1)C2=CC(C3=CC(OCO4)=C4C=C3)=C(C5=CC=C(OCO6)C6=C5)O2	21.9 ± 3.5	0.088
10H	OCC1=CC(C2=CC(OCO3)=C3C=C2)=C(C4=CC=C(OCO5)C5=C4)O1	>200	0.611
10I	OC(C1=CC(C2=CC(OCO3)=C3C=C2)=C(C4=CC=C(OCO5)C5=C4)O1)=O	46.2 ± 7.2	0.459
10J	O=C(NCC1=CC=CC=C1)C2=CC(C3=CC(OCO4)=C4C=C3)=C(C5=CC=C(OCO6)C6=C5)O2	30.5 ± 2.1	0.086
10B1	O=C(O)/C=C/C1=CC(C2=CC(OC)=C(OC)C=C2)=C(C3=CC=C(OC)C(OC)=C3)O1	18.4 ± 1.3	0.6235
10B2	OC1=CC(C2=C(C3=CC(O)=C(OC)C=C3)C=C(/C=C/C(O)=O)O2)=CC=C1OC	17.5 ± 1.2	0.5666
10B3	OC(C(OC)=C1)=CC=C1C2=C(C3=CC(OC)=C(O)C=C3)C=C(/C=C/C(O)=O)O2	18.5 ± 1.7	0.6712
10B4	O=C(O)/C=C/C1=CC(C2=CC(OCO3)=C3C=C2)=C(C4=CC=C(OCO5)C5=C4)S1	21.2 ± 1.8	0.1798
10B5	O=C(O)/C=C/C1=CC(C2=CC(OCO3)=C3C=C2)=C(C4=CC=C(OCO5)C5=C4)N1	9.2 ± 1.2	0.1989
10B6	O=C(O)/C=C/C1=CC(C2=CC(OCO3)=C3C=C2)=C(C4=CC=C(OCO5)C5=C4)N1C	10.0 ± 1.0	0.2043
10B7	O=C(O)/C=C/C1=CC(C2=CC(OCCO3)=C3C=C2)=C(C4=CC=C(OCCO5)C5=C4)O1	6.64 ± 1.3	0.7396
10B8	O=C(O)/C=C/C1=CC(C2=CC=CC=C2)=C(C3=CC=C(OCO4)C4=C3)O1	7.2 ± 0.8	0.8166
10B9	O=C(O)/C=C/C1=CC(C2=CC(OCO3)=C3C=C2)=C(C4=CC=CC=C4)O1	18.2 ± 2.0	0.3098
10B10	O=C(O)/C=C/C1=CC(C2=CC=CC=C2)=C(C3=CC=CC=C3)O1	20.7 ± 1.9	0.461
10B11	O=C(O)/C=C/C1=CC=C(C2=CC=C(OCO3)C3=C2)O1	20.1 ± 1.5	0.4243
10B12	O=C(O)/C=C/C1=CC(C2=CC(OCO3)=C3C=C2)=CO1	66.7 ± 5.8	0.3426
10B13	O=C(O)/C=C/C1=CC(C2=CC(NC=C3)=C3C=C2)=C(C4=CC=C(C=CN5)C5=C4)O1	6.6 ± 1.4	0.3273
10B14	O=C(O)CCC1=CC(C2=CC(OCO3)=C3C=C2)=C(C4=CC=C(OCO5)C5=C4)O1	9.1 ± 1.5	0.7965
10B15	FC1=C(F)C=CC(C2=C(C3=CC=C(OCO4)C4=C3)OC(CCC(O)=O)=C2)=C1	8.9 ± 2.0	0.7505
10B16	O=C(O)CCC1=CC(C2=CN=CN=C2)=C(C3=CC=C(OCO4)C4=C3)O1	16.5 ± 5.2	0.4162
10B17	O=C(O)CCC1=CC(C2=CC=C(OC)C=C2)=C(C3=CC=C(OCO4)C4=C3)O1	34.5 ± 6.9	0.8651
10B18	O=C(O)CCC1=CC(C2=CC(Cl)=C(Cl)C=C2)=C(C3=CC=C(OCO4)C4=C3)O1	13.5 ± 2.5	0.35
