# Supplementary material for: Development of the First Small-Molecule Inhibitor Targeting Oncostatin M for Treatment of Breast Cancer
Source: J Med Chem. 2025 Aug 1;68(15):15422–45. doi: 10.1021/acs.jmedchem.4c03233 (PMC12362618; doi:10.1021/acs.jmedchem.4c03233)
Supplement: Supplementary file 3 [file jm4c03233_si_003.pdb]

HELIX    1   1 TYR A    7  MET A   21  1                                  15
HELIX    2   2 THR A   24  ARG A   26  1                                   3
HELIX    3   3 LEU A   28  ILE A   34  1                                   7
HELIX    4   4 PRO A   40  HIS A   45  1                                   6
HELIX    5   5 GLU A   56  LEU A   62  1                                   7
HELIX    6   6 ARG A   64  ARG A   88  1                                  25
HELIX    7   7 ALA A   92  ASP A   94  1                                   3
HELIX    8   8 ILE A  102  LEU A  128  1                                  27
HELIX    9   9 ALA A  156  LYS A  183  1                                  28
ATOM      1  N   GLY A   1     -25.306  63.521   1.544  1.00  0.82           N
ATOM      2  CA  GLY A   1     -26.192  63.230   2.683  1.00  0.82           C
ATOM      3  C   GLY A   1     -27.615  63.346   2.209  1.00  0.82           C
ATOM      4  O   GLY A   1     -28.159  62.324   1.826  1.00  0.82           O
ATOM      5  HA2 GLY A   1     -26.023  63.916   3.512  1.00  0.00           H
ATOM      6  HA3 GLY A   1     -26.038  62.204   3.019  1.00  0.00           H
ATOM      7  H1  GLY A   1     -24.342  63.402   1.818  1.00  0.00           H
ATOM      8  H2  GLY A   1     -25.455  64.472   1.233  1.00  0.00           H
ATOM      9  H3  GLY A   1     -25.527  62.897   0.779  1.00  0.00           H
ATOM     10  N   SER A   2     -28.069  64.579   1.952  1.00  0.72           N
ATOM     11  CA  SER A   2     -29.354  64.840   1.287  1.00  0.72           C
ATOM     12  C   SER A   2     -29.497  64.165  -0.084  1.00  0.72           C
ATOM     13  O   SER A   2     -28.521  63.984  -0.816  1.00  0.72           O
ATOM     14  CB  SER A   2     -29.600  66.347   1.151  1.00  0.72           C
ATOM     15  OG  SER A   2     -30.915  66.558   0.680  1.00  0.72           O
ATOM     16  H   SER A   2     -27.568  65.384   2.293  1.00  0.00           H
ATOM     17  HA  SER A   2     -30.140  64.434   1.927  1.00  0.00           H
ATOM     18  HB2 SER A   2     -28.888  66.772   0.442  1.00  0.00           H
ATOM     19  HB3 SER A   2     -29.482  66.827   2.122  1.00  0.00           H
ATOM     20  HG  SER A   2     -31.070  67.499   0.542  1.00  0.00           H
ATOM     21  N   CYS A   3     -30.748  63.862  -0.412  1.00  0.81           N
ATOM     22  CA  CYS A   3     -31.239  63.156  -1.584  1.00  0.81           C
ATOM     23  C   CYS A   3     -31.757  64.136  -2.657  1.00  0.81           C
ATOM     24  O   CYS A   3     -32.932  64.079  -3.014  1.00  0.81           O
ATOM     25  CB  CYS A   3     -32.345  62.211  -1.075  1.00  0.81           C
ATOM     26  SG  CYS A   3     -31.660  60.886  -0.041  1.00  0.81           S
ATOM     27  H   CYS A   3     -31.456  64.186   0.230  1.00  0.00           H
ATOM     28  HA  CYS A   3     -30.433  62.569  -2.031  1.00  0.00           H
ATOM     29  HB2 CYS A   3     -32.888  61.771  -1.905  1.00  0.00           H
ATOM     30  HB3 CYS A   3     -33.060  62.796  -0.493  1.00  0.00           H
ATOM     31  HG  CYS A   3     -32.750  60.663   0.684  1.00  0.00           H
ATOM     32  N   SER A   4     -30.920  65.055  -3.144  1.00  0.66           N
ATOM     33  CA  SER A   4     -31.293  65.935  -4.267  1.00  0.66           C
ATOM     34  C   SER A   4     -31.058  65.222  -5.602  1.00  0.66           C
ATOM     35  O   SER A   4     -29.919  64.825  -5.861  1.00  0.66           O
ATOM     36  CB  SER A   4     -30.493  67.233  -4.226  1.00  0.66           C
ATOM     37  OG  SER A   4     -31.058  68.110  -5.175  1.00  0.66           O
ATOM     38  H   SER A   4     -29.946  65.003  -2.880  1.00  0.00           H
ATOM     39  HA  SER A   4     -32.349  66.200  -4.187  1.00  0.00           H
ATOM     40  HB2 SER A   4     -30.558  67.677  -3.233  1.00  0.00           H
ATOM     41  HB3 SER A   4     -29.448  67.037  -4.469  1.00  0.00           H
ATOM     42  HG  SER A   4     -30.379  68.685  -5.540  1.00  0.00           H
ATOM     43  N   LYS A   5     -32.133  64.785  -6.278  1.00  0.68           N
ATOM     44  CA  LYS A   5     -32.044  63.755  -7.332  1.00  0.68           C
ATOM     45  C   LYS A   5     -32.999  63.989  -8.508  1.00  0.68           C
ATOM     46  O   LYS A   5     -34.189  63.717  -8.378  1.00  0.68           O
ATOM     47  CB  LYS A   5     -32.337  62.357  -6.758  1.00  0.68           C
ATOM     48  CG  LYS A   5     -31.541  61.900  -5.523  1.00  0.68           C
ATOM     49  CD  LYS A   5     -32.456  61.230  -4.494  1.00  0.68           C
ATOM     50  CE  LYS A   5     -33.265  60.076  -5.067  1.00  0.68           C
ATOM     51  NZ  LYS A   5     -34.221  59.531  -4.074  1.00  0.68           N
ATOM     52  H   LYS A   5     -33.051  65.085  -5.974  1.00  0.00           H
ATOM     53  HA  LYS A   5     -31.029  63.752  -7.732  1.00  0.00           H
ATOM     54  HB2 LYS A   5     -33.399  62.333  -6.512  1.00  0.00           H
ATOM     55  HB3 LYS A   5     -32.172  61.628  -7.553  1.00  0.00           H
ATOM     56  HG2 LYS A   5     -31.060  62.731  -5.025  1.00  0.00           H
ATOM     57  HG3 LYS A   5     -30.749  61.223  -5.826  1.00  0.00           H
ATOM     58  HD2 LYS A   5     -31.850  60.887  -3.657  1.00  0.00           H
ATOM     59  HD3 LYS A   5     -33.170  61.973  -4.146  1.00  0.00           H
ATOM     60  HE2 LYS A   5     -33.814  60.438  -5.938  1.00  0.00           H
ATOM     61  HE3 LYS A   5     -32.582  59.297  -5.413  1.00  0.00           H
ATOM     62  HZ1 LYS A   5     -33.906  58.606  -3.798  1.00  0.00           H
ATOM     63  HZ2 LYS A   5     -35.143  59.422  -4.486  1.00  0.00           H
ATOM     64  HZ3 LYS A   5     -34.309  60.134  -3.269  1.00  0.00           H
ATOM     65  N   GLU A   6     -32.395  63.917  -9.684  1.00  0.68           N
ATOM     66  CA  GLU A   6     -32.990  63.373 -10.908  1.00  0.68           C
ATOM     67  C   GLU A   6     -32.341  62.000 -11.202  1.00  0.68           C
ATOM     68  O   GLU A   6     -31.204  61.746 -10.788  1.00  0.68           O
ATOM     69  CB  GLU A   6     -32.769  64.345 -12.074  1.00  0.68           C
ATOM     70  CG  GLU A   6     -33.072  65.836 -11.812  1.00  0.68           C
ATOM     71  CD  GLU A   6     -32.068  66.687 -12.594  1.00  0.68           C
ATOM     72  OE1 GLU A   6     -31.966  66.383 -13.810  1.00  0.68           O
ATOM     73  OE2 GLU A   6     -31.125  67.139 -11.917  1.00  0.68           O
ATOM     74  H   GLU A   6     -31.408  64.116  -9.718  1.00  0.00           H
ATOM     75  HA  GLU A   6     -34.066  63.243 -10.778  1.00  0.00           H
ATOM     76  HB2 GLU A   6     -31.720  64.256 -12.349  1.00  0.00           H
ATOM     77  HB3 GLU A   6     -33.356  64.016 -12.933  1.00  0.00           H
ATOM     78  HG2 GLU A   6     -32.982  66.088 -10.754  1.00  0.00           H
ATOM     79  HG3 GLU A   6     -34.096  66.067 -12.109  1.00  0.00           H
ATOM     80  N   TYR A   7     -33.009  61.085 -11.919  1.00  0.72           N
ATOM     81  CA  TYR A   7     -32.458  59.726 -12.115  1.00  0.72           C
ATOM     82  C   TYR A   7     -31.117  59.722 -12.877  1.00  0.72           C
ATOM     83  O   TYR A   7     -30.156  59.073 -12.452  1.00  0.72           O
ATOM     84  CB  TYR A   7     -33.499  58.803 -12.775  1.00  0.72           C
ATOM     85  CG  TYR A   7     -32.930  57.479 -13.282  1.00  0.72           C
ATOM     86  CD1 TYR A   7     -32.739  56.397 -12.402  1.00  0.72           C
ATOM     87  CD2 TYR A   7     -32.560  57.335 -14.636  1.00  0.72           C
ATOM     88  CE1 TYR A   7     -32.152  55.206 -12.852  1.00  0.72           C
ATOM     89  CE2 TYR A   7     -31.954  56.151 -15.095  1.00  0.72           C
ATOM     90  CZ  TYR A   7     -31.726  55.090 -14.195  1.00  0.72           C
ATOM     91  OH  TYR A   7     -31.085  53.960 -14.572  1.00  0.72           O
ATOM     92  H   TYR A   7     -33.948  61.292 -12.232  1.00  0.00           H
ATOM     93  HA  TYR A   7     -32.236  59.314 -11.132  1.00  0.00           H
ATOM     94  HB2 TYR A   7     -34.287  58.593 -12.052  1.00  0.00           H
ATOM     95  HB3 TYR A   7     -33.959  59.321 -13.615  1.00  0.00           H
ATOM     96  HD1 TYR A   7     -33.048  56.477 -11.362  1.00  0.00           H
ATOM     97  HD2 TYR A   7     -32.754  58.151 -15.321  1.00  0.00           H
ATOM     98  HE1 TYR A   7     -32.014  54.367 -12.190  1.00  0.00           H
ATOM     99  HE2 TYR A   7     -31.673  56.044 -16.129  1.00  0.00           H
ATOM    100  HH  TYR A   7     -30.732  53.989 -15.478  1.00  0.00           H
ATOM    101  N   ARG A   8     -31.004  60.528 -13.943  1.00  0.70           N
ATOM    102  CA  ARG A   8     -29.807  60.581 -14.801  1.00  0.70           C
ATOM    103  C   ARG A   8     -28.600  61.276 -14.141  1.00  0.70           C
ATOM    104  O   ARG A   8     -27.516  60.698 -14.215  1.00  0.70           O
ATOM    105  CB  ARG A   8     -30.180  61.170 -16.181  1.00  0.70           C
ATOM    106  CG  ARG A   8     -30.818  60.124 -17.127  1.00  0.70           C
ATOM    107  CD  ARG A   8     -29.767  59.237 -17.825  1.00  0.70           C
ATOM    108  NE  ARG A   8     -30.278  57.904 -18.210  1.00  0.70           N
ATOM    109  CZ  ARG A   8     -29.538  56.829 -18.430  1.00  0.70           C
ATOM    110  NH1 ARG A   8     -28.240  56.858 -18.545  1.00  0.70           N
ATOM    111  NH2 ARG A   8     -30.081  55.652 -18.518  1.00  0.70           N
ATOM    112  H   ARG A   8     -31.804  61.097 -14.185  1.00  0.00           H
ATOM    113  HA  ARG A   8     -29.468  59.556 -14.956  1.00  0.00           H
ATOM    114  HB2 ARG A   8     -30.882  61.992 -16.036  1.00  0.00           H
ATOM    115  HB3 ARG A   8     -29.292  61.582 -16.662  1.00  0.00           H
ATOM    116  HG2 ARG A   8     -31.513  59.507 -16.562  1.00  0.00           H
ATOM    117  HG3 ARG A   8     -31.389  60.644 -17.898  1.00  0.00           H
ATOM    118  HD2 ARG A   8     -29.414  59.749 -18.722  1.00  0.00           H
ATOM    119  HD3 ARG A   8     -28.920  59.097 -17.152  1.00  0.00           H
ATOM    120  HE  ARG A   8     -31.267  57.741 -18.222  1.00  0.00           H
ATOM    121 HH11 ARG A   8     -27.750  55.979 -18.694  1.00  0.00           H
ATOM    122 HH12 ARG A   8     -27.769  57.732 -18.665  1.00  0.00           H
ATOM    123 HH21 ARG A   8     -29.450  54.862 -18.358  1.00  0.00           H
ATOM    124 HH22 ARG A   8     -31.069  55.453 -18.523  1.00  0.00           H
ATOM    125  N   VAL A   9     -28.775  62.340 -13.339  1.00  0.77           N
ATOM    126  CA  VAL A   9     -27.656  62.951 -12.573  1.00  0.77           C
ATOM    127  C   VAL A   9     -27.116  62.003 -11.501  1.00  0.77           C
ATOM    128  O   VAL A   9     -25.907  61.785 -11.408  1.00  0.77           O
ATOM    129  CB  VAL A   9     -28.015  64.333 -11.966  1.00  0.77           C
ATOM    130  CG1 VAL A   9     -29.034  64.295 -10.821  1.00  0.77           C
ATOM    131  CG2 VAL A   9     -26.773  65.035 -11.401  1.00  0.77           C
ATOM    132  H   VAL A   9     -29.690  62.766 -13.279  1.00  0.00           H
ATOM    133  HA  VAL A   9     -26.838  63.123 -13.272  1.00  0.00           H
ATOM    134  HB  VAL A   9     -28.421  64.952 -12.765  1.00  0.00           H
ATOM    135 HG21 VAL A   9     -26.014  65.134 -12.176  1.00  0.00           H
ATOM    136 HG22 VAL A   9     -26.361  64.485 -10.554  1.00  0.00           H
ATOM    137 HG23 VAL A   9     -27.050  66.035 -11.062  1.00  0.00           H
ATOM    138 HG11 VAL A   9     -29.919  63.773 -11.152  1.00  0.00           H
ATOM    139 HG12 VAL A   9     -29.326  65.318 -10.570  1.00  0.00           H
ATOM    140 HG13 VAL A   9     -28.623  63.818  -9.932  1.00  0.00           H
ATOM    141  N   LEU A  10     -28.006  61.286 -10.810  1.00  0.78           N
ATOM    142  CA  LEU A  10     -27.613  60.353  -9.761  1.00  0.78           C
ATOM    143  C   LEU A  10     -26.893  59.113 -10.308  1.00  0.78           C
ATOM    144  O   LEU A  10     -25.873  58.705  -9.749  1.00  0.78           O
ATOM    145  CB  LEU A  10     -28.866  59.997  -8.960  1.00  0.78           C
ATOM    146  CG  LEU A  10     -28.576  59.079  -7.768  1.00  0.78           C
ATOM    147  CD1 LEU A  10     -27.723  59.767  -6.698  1.00  0.78           C
ATOM    148  CD2 LEU A  10     -29.914  58.659  -7.183  1.00  0.78           C
ATOM    149  H   LEU A  10     -28.995  61.475 -10.945  1.00  0.00           H
ATOM    150  HA  LEU A  10     -26.913  60.869  -9.106  1.00  0.00           H
ATOM    151  HB2 LEU A  10     -29.323  60.919  -8.595  1.00  0.00           H
ATOM    152  HB3 LEU A  10     -29.581  59.508  -9.624  1.00  0.00           H
ATOM    153  HG  LEU A  10     -28.056  58.178  -8.091  1.00  0.00           H
ATOM    154 HD21 LEU A  10     -29.745  58.224  -6.213  1.00  0.00           H
ATOM    155 HD22 LEU A  10     -30.373  57.922  -7.840  1.00  0.00           H
ATOM    156 HD23 LEU A  10     -30.585  59.508  -7.107  1.00  0.00           H
ATOM    157 HD11 LEU A  10     -26.716  59.929  -7.079  1.00  0.00           H
ATOM    158 HD12 LEU A  10     -27.632  59.122  -5.828  1.00  0.00           H
ATOM    159 HD13 LEU A  10     -28.168  60.720  -6.408  1.00  0.00           H
ATOM    160  N   LEU A  11     -27.337  58.591 -11.453  1.00  0.81           N
ATOM    161  CA  LEU A  11     -26.623  57.545 -12.184  1.00  0.81           C
ATOM    162  C   LEU A  11     -25.253  58.026 -12.695  1.00  0.81           C
ATOM    163  O   LEU A  11     -24.258  57.338 -12.475  1.00  0.81           O
ATOM    164  CB  LEU A  11     -27.528  57.048 -13.319  1.00  0.81           C
ATOM    165  CG  LEU A  11     -26.856  56.051 -14.274  1.00  0.81           C
ATOM    166  CD1 LEU A  11     -26.347  54.794 -13.565  1.00  0.81           C
ATOM    167  CD2 LEU A  11     -27.884  55.651 -15.319  1.00  0.81           C
ATOM    168  H   LEU A  11     -28.186  58.971 -11.862  1.00  0.00           H
ATOM    169  HA  LEU A  11     -26.438  56.716 -11.502  1.00  0.00           H
ATOM    170  HB2 LEU A  11     -27.857  57.907 -13.906  1.00  0.00           H
ATOM    171  HB3 LEU A  11     -28.412  56.580 -12.885  1.00  0.00           H
ATOM    172  HG  LEU A  11     -26.024  56.535 -14.785  1.00  0.00           H
ATOM    173 HD21 LEU A  11     -27.402  54.991 -16.038  1.00  0.00           H
ATOM    174 HD22 LEU A  11     -28.719  55.133 -14.852  1.00  0.00           H
ATOM    175 HD23 LEU A  11     -28.256  56.530 -15.837  1.00  0.00           H
ATOM    176 HD11 LEU A  11     -25.622  55.049 -12.796  1.00  0.00           H
ATOM    177 HD12 LEU A  11     -27.176  54.248 -13.119  1.00  0.00           H
ATOM    178 HD13 LEU A  11     -25.840  54.163 -14.294  1.00  0.00           H
ATOM    179  N   GLY A  12     -25.160  59.261 -13.197  1.00  0.89           N
ATOM    180  CA  GLY A  12     -23.892  59.891 -13.579  1.00  0.89           C
ATOM    181  C   GLY A  12     -22.878  59.952 -12.431  1.00  0.89           C
ATOM    182  O   GLY A  12     -21.758  59.461 -12.579  1.00  0.89           O
ATOM    183  H   GLY A  12     -26.016  59.791 -13.338  1.00  0.00           H
ATOM    184  HA2 GLY A  12     -24.096  60.912 -13.903  1.00  0.00           H
ATOM    185  HA3 GLY A  12     -23.450  59.346 -14.410  1.00  0.00           H
ATOM    186  N   GLN A  13     -23.332  60.345 -11.238  1.00  0.77           N
ATOM    187  CA  GLN A  13     -22.529  60.357 -10.008  1.00  0.77           C
ATOM    188  C   GLN A  13     -22.086  58.948  -9.562  1.00  0.77           C
ATOM    189  O   GLN A  13     -20.923  58.767  -9.198  1.00  0.77           O
ATOM    190  CB  GLN A  13     -23.321  61.057  -8.888  1.00  0.77           C
ATOM    191  CG  GLN A  13     -23.492  62.570  -9.132  1.00  0.77           C
ATOM    192  CD  GLN A  13     -24.420  63.281  -8.144  1.00  0.77           C
ATOM    193  OE1 GLN A  13     -24.210  64.427  -7.798  1.00  0.77           O
ATOM    194  NE2 GLN A  13     -25.370  62.624  -7.516  1.00  0.77           N
ATOM    195  H   GLN A  13     -24.278  60.718 -11.200  1.00  0.00           H
ATOM    196  HA  GLN A  13     -21.620  60.930 -10.194  1.00  0.00           H
ATOM    197  HB2 GLN A  13     -24.297  60.582  -8.804  1.00  0.00           H
ATOM    198  HB3 GLN A  13     -22.794  60.924  -7.942  1.00  0.00           H
ATOM    199  HG2 GLN A  13     -23.889  62.740 -10.131  1.00  0.00           H
ATOM    200  HG3 GLN A  13     -22.512  63.046  -9.080  1.00  0.00           H
ATOM    201 HE21 GLN A  13     -25.561  61.666  -7.728  1.00  0.00           H
ATOM    202 HE22 GLN A  13     -25.930  63.179  -6.891  1.00  0.00           H
ATOM    203  N   LEU A  14     -22.963  57.939  -9.644  1.00  0.83           N
ATOM    204  CA  LEU A  14     -22.640  56.543  -9.305  1.00  0.83           C
ATOM    205  C   LEU A  14     -21.629  55.919 -10.279  1.00  0.83           C
ATOM    206  O   LEU A  14     -20.607  55.403  -9.827  1.00  0.83           O
ATOM    207  CB  LEU A  14     -23.930  55.701  -9.265  1.00  0.83           C
ATOM    208  CG  LEU A  14     -24.834  55.982  -8.051  1.00  0.83           C
ATOM    209  CD1 LEU A  14     -26.214  55.360  -8.257  1.00  0.83           C
ATOM    210  CD2 LEU A  14     -24.251  55.392  -6.767  1.00  0.83           C
ATOM    211  H   LEU A  14     -23.902  58.149  -9.969  1.00  0.00           H
ATOM    212  HA  LEU A  14     -22.168  56.521  -8.323  1.00  0.00           H
ATOM    213  HB2 LEU A  14     -24.491  55.888 -10.182  1.00  0.00           H
ATOM    214  HB3 LEU A  14     -23.662  54.643  -9.260  1.00  0.00           H
ATOM    215  HG  LEU A  14     -24.958  57.056  -7.915  1.00  0.00           H
ATOM    216 HD11 LEU A  14     -26.835  55.561  -7.386  1.00  0.00           H
ATOM    217 HD12 LEU A  14     -26.681  55.802  -9.136  1.00  0.00           H
ATOM    218 HD13 LEU A  14     -26.121  54.285  -8.399  1.00  0.00           H
ATOM    219 HD21 LEU A  14     -23.331  55.912  -6.512  1.00  0.00           H
ATOM    220 HD22 LEU A  14     -24.960  55.516  -5.951  1.00  0.00           H
ATOM    221 HD23 LEU A  14     -24.047  54.330  -6.901  1.00  0.00           H
ATOM    222  N   GLN A  15     -21.829  56.087 -11.590  1.00  0.77           N
ATOM    223  CA  GLN A  15     -20.876  55.683 -12.636  1.00  0.77           C
ATOM    224  C   GLN A  15     -19.498  56.320 -12.401  1.00  0.77           C
ATOM    225  O   GLN A  15     -18.549  55.605 -12.071  1.00  0.77           O
ATOM    226  CB  GLN A  15     -21.410  56.097 -14.021  1.00  0.77           C
ATOM    227  CG  GLN A  15     -22.631  55.290 -14.501  1.00  0.77           C
ATOM    228  CD  GLN A  15     -23.311  55.858 -15.752  1.00  0.77           C
ATOM    229  OE1 GLN A  15     -23.837  55.141 -16.578  1.00  0.77           O
ATOM    230  NE2 GLN A  15     -23.217  57.137 -16.046  1.00  0.77           N
ATOM    231  H   GLN A  15     -22.684  56.551 -11.881  1.00  0.00           H
ATOM    232  HA  GLN A  15     -20.748  54.599 -12.617  1.00  0.00           H
ATOM    233  HB2 GLN A  15     -20.616  55.973 -14.759  1.00  0.00           H
ATOM    234  HB3 GLN A  15     -21.666  57.155 -13.974  1.00  0.00           H
ATOM    235  HG2 GLN A  15     -22.307  54.275 -14.725  1.00  0.00           H
ATOM    236  HG3 GLN A  15     -23.373  55.246 -13.707  1.00  0.00           H
ATOM    237 HE21 GLN A  15     -23.563  57.387 -16.954  1.00  0.00           H
ATOM    238 HE22 GLN A  15     -22.704  57.760 -15.454  1.00  0.00           H
ATOM    239  N   LYS A  16     -19.451  57.658 -12.299  1.00  0.79           N
ATOM    240  CA  LYS A  16     -18.228  58.440 -12.041  1.00  0.79           C
ATOM    241  C   LYS A  16     -17.484  57.948 -10.806  1.00  0.79           C
ATOM    242  O   LYS A  16     -16.263  57.879 -10.848  1.00  0.79           O
ATOM    243  CB  LYS A  16     -18.587  59.932 -11.879  1.00  0.79           C
ATOM    244  CG  LYS A  16     -17.391  60.886 -11.670  1.00  0.79           C
ATOM    245  CD  LYS A  16     -16.634  61.222 -12.965  1.00  0.79           C
ATOM    246  CE  LYS A  16     -15.541  62.283 -12.739  1.00  0.79           C
ATOM    247  NZ  LYS A  16     -14.310  61.729 -12.115  1.00  0.79           N
ATOM    248  H   LYS A  16     -20.309  58.172 -12.488  1.00  0.00           H
ATOM    249  HA  LYS A  16     -17.551  58.311 -12.887  1.00  0.00           H
ATOM    250  HB2 LYS A  16     -19.155  60.261 -12.749  1.00  0.00           H
ATOM    251  HB3 LYS A  16     -19.242  60.029 -11.011  1.00  0.00           H
ATOM    252  HG2 LYS A  16     -17.781  61.817 -11.258  1.00  0.00           H
ATOM    253  HG3 LYS A  16     -16.697  60.477 -10.936  1.00  0.00           H
ATOM    254  HD2 LYS A  16     -17.353  61.634 -13.675  1.00  0.00           H
ATOM    255  HD3 LYS A  16     -16.205  60.319 -13.403  1.00  0.00           H
ATOM    256  HE2 LYS A  16     -15.288  62.725 -13.708  1.00  0.00           H
ATOM    257  HE3 LYS A  16     -15.957  63.083 -12.116  1.00  0.00           H
ATOM    258  HZ1 LYS A  16     -13.635  62.469 -11.955  1.00  0.00           H
ATOM    259  HZ2 LYS A  16     -13.880  61.043 -12.723  1.00  0.00           H
ATOM    260  HZ3 LYS A  16     -14.521  61.286 -11.231  1.00  0.00           H
ATOM    261  N   GLN A  17     -18.177  57.772  -9.679  1.00  0.76           N
ATOM    262  CA  GLN A  17     -17.534  57.425  -8.415  1.00  0.76           C
ATOM    263  C   GLN A  17     -17.052  55.962  -8.386  1.00  0.76           C
ATOM    264  O   GLN A  17     -15.943  55.704  -7.924  1.00  0.76           O
ATOM    265  CB  GLN A  17     -18.480  57.775  -7.250  1.00  0.76           C
ATOM    266  CG  GLN A  17     -17.796  57.497  -5.908  1.00  0.76           C
ATOM    267  CD  GLN A  17     -18.491  58.075  -4.681  1.00  0.76           C
ATOM    268  OE1 GLN A  17     -19.699  58.236  -4.611  1.00  0.76           O
ATOM    269  NE2 GLN A  17     -17.760  58.167  -3.592  1.00  0.76           N
ATOM    270  H   GLN A  17     -19.178  57.934  -9.692  1.00  0.00           H
ATOM    271  HA  GLN A  17     -16.642  58.045  -8.310  1.00  0.00           H
ATOM    272  HB2 GLN A  17     -18.733  58.835  -7.309  1.00  0.00           H
ATOM    273  HB3 GLN A  17     -19.396  57.187  -7.320  1.00  0.00           H
ATOM    274  HG2 GLN A  17     -16.780  57.894  -5.940  1.00  0.00           H
ATOM    275  HG3 GLN A  17     -17.745  56.422  -5.772  1.00  0.00           H
ATOM    276 HE21 GLN A  17     -18.237  58.298  -2.719  1.00  0.00           H
ATOM    277 HE22 GLN A  17     -16.789  57.920  -3.620  1.00  0.00           H
ATOM    278  N   THR A  18     -17.825  55.023  -8.938  1.00  0.81           N
ATOM    279  CA  THR A  18     -17.468  53.590  -8.971  1.00  0.81           C
ATOM    280  C   THR A  18     -16.346  53.263  -9.966  1.00  0.81           C
ATOM    281  O   THR A  18     -15.318  52.756  -9.512  1.00  0.81           O
ATOM    282  CB  THR A  18     -18.697  52.694  -9.200  1.00  0.81           C
ATOM    283  OG1 THR A  18     -19.390  53.015 -10.379  1.00  0.81           O
ATOM    284  CG2 THR A  18     -19.709  52.791  -8.055  1.00  0.81           C
ATOM    285  H   THR A  18     -18.697  55.308  -9.370  1.00  0.00           H
ATOM    286  HA  THR A  18     -17.072  53.325  -7.991  1.00  0.00           H
ATOM    287  HB  THR A  18     -18.359  51.661  -9.272  1.00  0.00           H
ATOM    288  HG1 THR A  18     -19.793  53.888 -10.256  1.00  0.00           H
ATOM    289 HG21 THR A  18     -20.537  52.113  -8.247  1.00  0.00           H
ATOM    290 HG22 THR A  18     -20.096  53.802  -7.959  1.00  0.00           H
ATOM    291 HG23 THR A  18     -19.236  52.513  -7.119  1.00  0.00           H
ATOM    292  N   ASP A  19     -16.371  53.823 -11.185  1.00  0.78           N
ATOM    293  CA  ASP A  19     -15.233  53.772 -12.129  1.00  0.78           C
ATOM    294  C   ASP A  19     -13.972  54.516 -11.598  1.00  0.78           C
ATOM    295  O   ASP A  19     -12.863  54.187 -12.014  1.00  0.78           O
ATOM    296  CB  ASP A  19     -15.631  54.304 -13.531  1.00  0.78           C
ATOM    297  CG  ASP A  19     -16.470  53.380 -14.437  1.00  0.78           C
ATOM    298  OD1 ASP A  19     -16.984  53.903 -15.446  1.00  0.78           O
ATOM    299  OD2 ASP A  19     -16.309  52.132 -14.387  1.00  0.78           O
ATOM    300  H   ASP A  19     -17.226  54.275 -11.497  1.00  0.00           H
ATOM    301  HA  ASP A  19     -14.940  52.727 -12.251  1.00  0.00           H
ATOM    302  HB2 ASP A  19     -16.171  55.242 -13.413  1.00  0.00           H
ATOM    303  HB3 ASP A  19     -14.716  54.528 -14.081  1.00  0.00           H
ATOM    304  N   LEU A  20     -14.067  55.412 -10.597  1.00  0.77           N
ATOM    305  CA  LEU A  20     -12.896  56.007  -9.907  1.00  0.77           C
ATOM    306  C   LEU A  20     -12.351  55.133  -8.762  1.00  0.77           C
ATOM    307  O   LEU A  20     -11.213  55.308  -8.332  1.00  0.77           O
ATOM    308  CB  LEU A  20     -13.279  57.396  -9.350  1.00  0.77           C
ATOM    309  CG  LEU A  20     -12.189  58.482  -9.405  1.00  0.77           C
ATOM    310  CD1 LEU A  20     -11.824  58.862 -10.844  1.00  0.77           C
ATOM    311  CD2 LEU A  20     -12.741  59.750  -8.742  1.00  0.77           C
ATOM    312  H   LEU A  20     -14.993  55.668 -10.285  1.00  0.00           H
ATOM    313  HA  LEU A  20     -12.092  56.118 -10.635  1.00  0.00           H
ATOM    314  HB2 LEU A  20     -14.119  57.778  -9.912  1.00  0.00           H
ATOM    315  HB3 LEU A  20     -13.611  57.279  -8.317  1.00  0.00           H
ATOM    316  HG  LEU A  20     -11.297  58.160  -8.867  1.00  0.00           H
ATOM    317 HD11 LEU A  20     -11.252  58.054 -11.302  1.00  0.00           H
ATOM    318 HD12 LEU A  20     -11.193  59.751 -10.852  1.00  0.00           H
ATOM    319 HD13 LEU A  20     -12.724  59.031 -11.432  1.00  0.00           H
ATOM    320 HD21 LEU A  20     -11.998  60.548  -8.790  1.00  0.00           H
ATOM    321 HD22 LEU A  20     -12.965  59.548  -7.695  1.00  0.00           H
ATOM    322 HD23 LEU A  20     -13.653  60.067  -9.245  1.00  0.00           H
ATOM    323  N   MET A  21     -13.193  54.320  -8.125  1.00  0.76           N
ATOM    324  CA  MET A  21     -12.818  53.468  -6.984  1.00  0.76           C
ATOM    325  C   MET A  21     -12.184  52.129  -7.400  1.00  0.76           C
ATOM    326  O   MET A  21     -11.567  51.482  -6.555  1.00  0.76           O
ATOM    327  CB  MET A  21     -14.025  53.281  -6.047  1.00  0.76           C
ATOM    328  CG  MET A  21     -14.361  54.593  -5.318  1.00  0.76           C
ATOM    329  SD  MET A  21     -16.017  54.740  -4.590  1.00  0.76           S
ATOM    330  CE  MET A  21     -15.957  53.638  -3.163  1.00  0.76           C
ATOM    331  H   MET A  21     -14.142  54.260  -8.481  1.00  0.00           H
ATOM    332  HA  MET A  21     -12.041  53.976  -6.412  1.00  0.00           H
ATOM    333  HB2 MET A  21     -14.881  52.955  -6.638  1.00  0.00           H
ATOM    334  HB3 MET A  21     -13.801  52.521  -5.298  1.00  0.00           H
ATOM    335  HG2 MET A  21     -14.272  55.413  -6.030  1.00  0.00           H
ATOM    336  HG3 MET A  21     -13.621  54.757  -4.536  1.00  0.00           H
ATOM    337  HE1 MET A  21     -16.922  53.652  -2.658  1.00  0.00           H
ATOM    338  HE2 MET A  21     -15.189  53.976  -2.468  1.00  0.00           H
ATOM    339  HE3 MET A  21     -15.743  52.622  -3.492  1.00  0.00           H
ATOM    340  N   GLN A  22     -12.192  51.786  -8.693  1.00  0.74           N
ATOM    341  CA  GLN A  22     -11.416  50.657  -9.227  1.00  0.74           C
ATOM    342  C   GLN A  22      -9.893  50.888  -9.214  1.00  0.74           C
ATOM    343  O   GLN A  22      -9.140  49.924  -9.251  1.00  0.74           O
ATOM    344  CB  GLN A  22     -11.895  50.317 -10.650  1.00  0.74           C
ATOM    345  CG  GLN A  22     -11.272  51.196 -11.752  1.00  0.74           C
ATOM    346  CD  GLN A  22     -11.961  51.029 -13.101  1.00  0.74           C
ATOM    347  OE1 GLN A  22     -12.132  49.938 -13.610  1.00  0.74           O
ATOM    348  NE2 GLN A  22     -12.364  52.088 -13.755  1.00  0.74           N
ATOM    349  H   GLN A  22     -12.742  52.338  -9.339  1.00  0.00           H
ATOM    350  HA  GLN A  22     -11.608  49.787  -8.601  1.00  0.00           H
ATOM    351  HB2 GLN A  22     -11.620  49.284 -10.851  1.00  0.00           H
ATOM    352  HB3 GLN A  22     -12.983  50.392 -10.692  1.00  0.00           H
ATOM    353  HG2 GLN A  22     -10.224  50.923 -11.883  1.00  0.00           H
ATOM    354  HG3 GLN A  22     -11.312  52.240 -11.450  1.00  0.00           H
ATOM    355 HE21 GLN A  22     -12.331  52.995 -13.297  1.00  0.00           H
ATOM    356 HE22 GLN A  22     -12.866  51.935 -14.608  1.00  0.00           H
ATOM    357  N   ASP A  23      -9.435  52.142  -9.241  1.00  0.76           N
ATOM    358  CA  ASP A  23      -8.019  52.490  -9.389  1.00  0.76           C
ATOM    359  C   ASP A  23      -7.203  52.054  -8.151  1.00  0.76           C
ATOM    360  O   ASP A  23      -7.466  52.488  -7.022  1.00  0.76           O
ATOM    361  CB  ASP A  23      -7.949  53.990  -9.708  1.00  0.76           C
ATOM    362  CG  ASP A  23      -6.562  54.585  -9.793  1.00  0.76           C
ATOM    363  OD1 ASP A  23      -5.590  53.820  -9.540  1.00  0.76           O
ATOM    364  OD2 ASP A  23      -6.519  55.821  -9.779  1.00  0.76           O
ATOM    365  H   ASP A  23     -10.088  52.908  -9.219  1.00  0.00           H
ATOM    366  HA  ASP A  23      -7.610  51.957 -10.252  1.00  0.00           H
ATOM    367  HB2 ASP A  23      -8.493  54.548  -8.950  1.00  0.00           H
ATOM    368  HB3 ASP A  23      -8.417  54.173 -10.673  1.00  0.00           H
ATOM    369  N   THR A  24      -6.232  51.162  -8.377  1.00  0.73           N
ATOM    370  CA  THR A  24      -5.370  50.548  -7.354  1.00  0.73           C
ATOM    371  C   THR A  24      -4.364  51.514  -6.734  1.00  0.73           C
ATOM    372  O   THR A  24      -4.043  51.367  -5.552  1.00  0.73           O
ATOM    373  CB  THR A  24      -4.602  49.360  -7.948  1.00  0.73           C
ATOM    374  OG1 THR A  24      -3.918  49.721  -9.127  1.00  0.73           O
ATOM    375  CG2 THR A  24      -5.537  48.198  -8.286  1.00  0.73           C
ATOM    376  H   THR A  24      -6.038  50.904  -9.335  1.00  0.00           H
ATOM    377  HA  THR A  24      -6.001  50.183  -6.549  1.00  0.00           H
ATOM    378  HB  THR A  24      -3.870  49.011  -7.221  1.00  0.00           H
ATOM    379 HG21 THR A  24      -4.955  47.369  -8.688  1.00  0.00           H
ATOM    380 HG22 THR A  24      -6.277  48.504  -9.027  1.00  0.00           H
ATOM    381 HG23 THR A  24      -6.049  47.866  -7.384  1.00  0.00           H
ATOM    382  HG1 THR A  24      -3.083  50.140  -8.873  1.00  0.00           H
ATOM    383  N   SER A  25      -4.049  52.612  -7.426  1.00  0.77           N
ATOM    384  CA  SER A  25      -3.143  53.656  -6.934  1.00  0.77           C
ATOM    385  C   SER A  25      -3.708  54.421  -5.727  1.00  0.77           C
ATOM    386  O   SER A  25      -2.952  55.041  -4.974  1.00  0.77           O
ATOM    387  CB  SER A  25      -2.796  54.611  -8.071  1.00  0.77           C
ATOM    388  OG  SER A  25      -3.889  55.445  -8.335  1.00  0.77           O
ATOM    389  H   SER A  25      -4.473  52.753  -8.340  1.00  0.00           H
ATOM    390  HA  SER A  25      -2.210  53.192  -6.637  1.00  0.00           H
ATOM    391  HB2 SER A  25      -1.990  55.267  -7.780  1.00  0.00           H
ATOM    392  HB3 SER A  25      -2.509  54.051  -8.964  1.00  0.00           H
ATOM    393  HG  SER A  25      -4.522  54.924  -8.868  1.00  0.00           H
ATOM    394  N   ARG A  26      -5.028  54.323  -5.491  1.00  0.69           N
ATOM    395  CA  ARG A  26      -5.737  55.089  -4.454  1.00  0.69           C
ATOM    396  C   ARG A  26      -5.758  54.417  -3.082  1.00  0.69           C
ATOM    397  O   ARG A  26      -5.727  55.140  -2.095  1.00  0.69           O
ATOM    398  CB  ARG A  26      -7.159  55.461  -4.911  1.00  0.69           C
ATOM    399  CG  ARG A  26      -7.238  55.889  -6.391  1.00  0.69           C
ATOM    400  CD  ARG A  26      -8.427  56.788  -6.757  1.00  0.69           C
ATOM    401  NE  ARG A  26      -9.691  56.409  -6.089  1.00  0.69           N
ATOM    402  CZ  ARG A  26     -10.559  57.233  -5.532  1.00  0.69           C
ATOM    403  NH1 ARG A  26     -10.409  58.527  -5.574  1.00  0.69           N
ATOM    404  NH2 ARG A  26     -11.589  56.787  -4.871  1.00  0.69           N
ATOM    405  H   ARG A  26      -5.566  53.813  -6.182  1.00  0.00           H
ATOM    406  HA  ARG A  26      -5.186  56.019  -4.304  1.00  0.00           H
ATOM    407  HB2 ARG A  26      -7.504  56.280  -4.278  1.00  0.00           H
ATOM    408  HB3 ARG A  26      -7.823  54.608  -4.760  1.00  0.00           H
ATOM    409  HG2 ARG A  26      -6.332  56.432  -6.662  1.00  0.00           H
ATOM    410  HG3 ARG A  26      -7.276  54.993  -7.002  1.00  0.00           H
ATOM    411  HD2 ARG A  26      -8.563  56.744  -7.841  1.00  0.00           H
ATOM    412  HD3 ARG A  26      -8.148  57.805  -6.493  1.00  0.00           H
ATOM    413  HE  ARG A  26      -9.963  55.446  -6.212  1.00  0.00           H
ATOM    414 HH11 ARG A  26      -9.621  58.878  -6.093  1.00  0.00           H
ATOM    415 HH12 ARG A  26     -11.084  59.150  -5.178  1.00  0.00           H
ATOM    416 HH21 ARG A  26     -11.704  55.796  -4.782  1.00  0.00           H
ATOM    417 HH22 ARG A  26     -12.116  57.426  -4.302  1.00  0.00           H
ATOM    418  N   LEU A  27      -5.894  53.084  -3.003  1.00  0.79           N
ATOM    419  CA  LEU A  27      -5.850  52.341  -1.726  1.00  0.79           C
ATOM    420  C   LEU A  27      -4.792  51.235  -1.729  1.00  0.79           C
ATOM    421  O   LEU A  27      -4.047  51.105  -0.763  1.00  0.79           O
ATOM    422  CB  LEU A  27      -7.203  51.707  -1.335  1.00  0.79           C
ATOM    423  CG  LEU A  27      -8.486  52.542  -1.441  1.00  0.79           C
ATOM    424  CD1 LEU A  27      -9.647  51.691  -0.918  1.00  0.79           C
ATOM    425  CD2 LEU A  27      -8.450  53.805  -0.593  1.00  0.79           C
ATOM    426  H   LEU A  27      -5.843  52.567  -3.869  1.00  0.00           H
ATOM    427  HA  LEU A  27      -5.570  53.028  -0.925  1.00  0.00           H
ATOM    428  HB2 LEU A  27      -7.351  50.810  -1.933  1.00  0.00           H
ATOM    429  HB3 LEU A  27      -7.105  51.368  -0.302  1.00  0.00           H
ATOM    430  HG  LEU A  27      -8.682  52.807  -2.481  1.00  0.00           H
ATOM    431 HD11 LEU A  27     -10.590  52.216  -1.056  1.00  0.00           H
ATOM    432 HD12 LEU A  27      -9.504  51.478   0.143  1.00  0.00           H
ATOM    433 HD13 LEU A  27      -9.669  50.743  -1.455  1.00  0.00           H
ATOM    434 HD21 LEU A  27      -7.792  54.547  -1.029  1.00  0.00           H
ATOM    435 HD22 LEU A  27      -8.050  53.560   0.388  1.00  0.00           H
ATOM    436 HD23 LEU A  27      -9.442  54.243  -0.514  1.00  0.00           H
ATOM    437  N   LEU A  28      -4.769  50.382  -2.756  1.00  0.76           N
ATOM    438  CA  LEU A  28      -3.904  49.207  -2.754  1.00  0.76           C
ATOM    439  C   LEU A  28      -2.413  49.564  -2.736  1.00  0.76           C
ATOM    440  O   LEU A  28      -1.679  49.076  -1.883  1.00  0.76           O
ATOM    441  CB  LEU A  28      -4.277  48.297  -3.936  1.00  0.76           C
ATOM    442  CG  LEU A  28      -3.312  47.118  -4.122  1.00  0.76           C
ATOM    443  CD1 LEU A  28      -3.405  46.199  -2.907  1.00  0.76           C
ATOM    444  CD2 LEU A  28      -3.655  46.316  -5.377  1.00  0.76           C
ATOM    445  H   LEU A  28      -5.445  50.479  -3.503  1.00  0.00           H
ATOM    446  HA  LEU A  28      -4.100  48.668  -1.829  1.00  0.00           H
ATOM    447  HB2 LEU A  28      -4.299  48.881  -4.855  1.00  0.00           H
ATOM    448  HB3 LEU A  28      -5.271  47.900  -3.750  1.00  0.00           H
ATOM    449  HG  LEU A  28      -2.290  47.478  -4.234  1.00  0.00           H
ATOM    450 HD11 LEU A  28      -2.642  45.442  -2.985  1.00  0.00           H
ATOM    451 HD12 LEU A  28      -3.199  46.742  -1.987  1.00  0.00           H
ATOM    452 HD13 LEU A  28      -4.387  45.734  -2.851  1.00  0.00           H
ATOM    453 HD21 LEU A  28      -3.568  46.957  -6.254  1.00  0.00           H
ATOM    454 HD22 LEU A  28      -4.665  45.920  -5.315  1.00  0.00           H
ATOM    455 HD23 LEU A  28      -2.942  45.500  -5.482  1.00  0.00           H
ATOM    456  N   ASP A  29      -1.967  50.430  -3.640  1.00  0.76           N
ATOM    457  CA  ASP A  29      -0.555  50.813  -3.735  1.00  0.76           C
ATOM    458  C   ASP A  29      -0.024  51.577  -2.497  1.00  0.76           C
ATOM    459  O   ASP A  29       0.973  51.104  -1.940  1.00  0.76           O
ATOM    460  CB  ASP A  29      -0.301  51.522  -5.066  1.00  0.76           C
ATOM    461  CG  ASP A  29      -0.462  50.557  -6.255  1.00  0.76           C
ATOM    462  OD1 ASP A  29       0.128  49.438  -6.195  1.00  0.76           O
ATOM    463  OD2 ASP A  29      -1.125  50.937  -7.238  1.00  0.76           O
ATOM    464  H   ASP A  29      -2.617  50.805  -4.323  1.00  0.00           H
ATOM    465  HA  ASP A  29       0.028  49.889  -3.756  1.00  0.00           H
ATOM    466  HB2 ASP A  29      -0.991  52.354  -5.153  1.00  0.00           H
ATOM    467  HB3 ASP A  29       0.710  51.918  -5.072  1.00  0.00           H
ATOM    468  N   PRO A  30      -0.724  52.578  -1.905  1.00  0.84           N
ATOM    469  CA  PRO A  30      -0.294  53.163  -0.630  1.00  0.84           C
ATOM    470  C   PRO A  30      -0.333  52.157   0.535  1.00  0.84           C
ATOM    471  O   PRO A  30       0.576  52.160   1.364  1.00  0.84           O
ATOM    472  CB  PRO A  30      -1.213  54.367  -0.399  1.00  0.84           C
ATOM    473  CG  PRO A  30      -2.460  54.066  -1.213  1.00  0.84           C
ATOM    474  CD  PRO A  30      -1.898  53.289  -2.402  1.00  0.84           C
ATOM    475  HA  PRO A  30       0.731  53.524  -0.718  1.00  0.00           H
ATOM    476  HB2 PRO A  30      -1.443  54.510   0.654  1.00  0.00           H
ATOM    477  HB3 PRO A  30      -0.757  55.263  -0.812  1.00  0.00           H
ATOM    478  HG2 PRO A  30      -2.964  54.978  -1.530  1.00  0.00           H
ATOM    479  HG3 PRO A  30      -3.130  53.445  -0.622  1.00  0.00           H
ATOM    480  HD2 PRO A  30      -2.665  52.627  -2.793  1.00  0.00           H
ATOM    481  HD3 PRO A  30      -1.581  53.989  -3.173  1.00  0.00           H
ATOM    482  N   TYR A  31      -1.251  51.177   0.527  1.00  0.79           N
ATOM    483  CA  TYR A  31      -1.239  50.084   1.509  1.00  0.79           C
ATOM    484  C   TYR A  31      -0.005  49.173   1.386  1.00  0.79           C
ATOM    485  O   TYR A  31       0.596  48.818   2.402  1.00  0.79           O
ATOM    486  CB  TYR A  31      -2.527  49.256   1.416  1.00  0.79           C
ATOM    487  CG  TYR A  31      -2.539  48.093   2.380  1.00  0.79           C
ATOM    488  CD1 TYR A  31      -3.002  48.279   3.696  1.00  0.79           C
ATOM    489  CD2 TYR A  31      -2.017  46.850   1.975  1.00  0.79           C
ATOM    490  CE1 TYR A  31      -2.954  47.214   4.613  1.00  0.79           C
ATOM    491  CE2 TYR A  31      -1.937  45.794   2.898  1.00  0.79           C
ATOM    492  CZ  TYR A  31      -2.421  45.973   4.210  1.00  0.79           C
ATOM    493  OH  TYR A  31      -2.340  44.957   5.100  1.00  0.79           O
ATOM    494  H   TYR A  31      -1.970  51.179  -0.187  1.00  0.00           H
ATOM    495  HA  TYR A  31      -1.206  50.523   2.504  1.00  0.00           H
ATOM    496  HB2 TYR A  31      -2.655  48.875   0.405  1.00  0.00           H
ATOM    497  HB3 TYR A  31      -3.385  49.883   1.635  1.00  0.00           H
ATOM    498  HD1 TYR A  31      -3.378  49.248   4.000  1.00  0.00           H
ATOM    499  HD2 TYR A  31      -1.633  46.729   0.969  1.00  0.00           H
ATOM    500  HE1 TYR A  31      -3.311  47.346   5.622  1.00  0.00           H
ATOM    501  HE2 TYR A  31      -1.485  44.862   2.604  1.00  0.00           H
ATOM    502  HH  TYR A  31      -2.020  44.151   4.666  1.00  0.00           H
ATOM    503  N   ILE A  32       0.378  48.782   0.165  1.00  0.78           N
ATOM    504  CA  ILE A  32       1.581  47.969  -0.100  1.00  0.78           C
ATOM    505  C   ILE A  32       2.832  48.687   0.420  1.00  0.78           C
ATOM    506  O   ILE A  32       3.613  48.100   1.175  1.00  0.78           O
ATOM    507  CB  ILE A  32       1.685  47.647  -1.617  1.00  0.78           C
ATOM    508  CG1 ILE A  32       0.613  46.606  -1.983  1.00  0.78           C
ATOM    509  CG2 ILE A  32       3.050  47.081  -2.043  1.00  0.78           C
ATOM    510  CD1 ILE A  32       0.564  46.206  -3.461  1.00  0.78           C
ATOM    511  H   ILE A  32      -0.167  49.106  -0.630  1.00  0.00           H
ATOM    512  HA  ILE A  32       1.501  47.034   0.452  1.00  0.00           H
ATOM    513  HB  ILE A  32       1.512  48.562  -2.186  1.00  0.00           H
ATOM    514 HG12 ILE A  32      -0.370  46.973  -1.696  1.00  0.00           H
ATOM    515 HG13 ILE A  32       0.822  45.712  -1.406  1.00  0.00           H
ATOM    516 HG21 ILE A  32       3.845  47.754  -1.753  1.00  0.00           H
ATOM    517 HG22 ILE A  32       3.218  46.100  -1.605  1.00  0.00           H
ATOM    518 HG23 ILE A  32       3.106  47.004  -3.126  1.00  0.00           H
ATOM    519 HD11 ILE A  32      -0.344  45.641  -3.647  1.00  0.00           H
ATOM    520 HD12 ILE A  32       1.412  45.569  -3.708  1.00  0.00           H
ATOM    521 HD13 ILE A  32       0.564  47.094  -4.091  1.00  0.00           H
ATOM    522  N   ARG A  33       2.935  49.983   0.118  1.00  0.75           N
ATOM    523  CA  ARG A  33       4.049  50.863   0.489  1.00  0.75           C
ATOM    524  C   ARG A  33       4.176  51.028   2.003  1.00  0.75           C
ATOM    525  O   ARG A  33       5.124  50.491   2.580  1.00  0.75           O
ATOM    526  CB  ARG A  33       3.839  52.206  -0.238  1.00  0.75           C
ATOM    527  CG  ARG A  33       5.055  52.744  -1.015  1.00  0.75           C
ATOM    528  CD  ARG A  33       4.653  53.279  -2.398  1.00  0.75           C
ATOM    529  NE  ARG A  33       3.547  54.261  -2.351  1.00  0.75           N
ATOM    530  CZ  ARG A  33       2.632  54.423  -3.288  1.00  0.75           C
ATOM    531  NH1 ARG A  33       2.680  53.772  -4.418  1.00  0.75           N
ATOM    532  NH2 ARG A  33       1.624  55.221  -3.123  1.00  0.75           N
ATOM    533  H   ARG A  33       2.211  50.377  -0.477  1.00  0.00           H
ATOM    534  HA  ARG A  33       4.978  50.407   0.148  1.00  0.00           H
ATOM    535  HB2 ARG A  33       3.522  52.955   0.481  1.00  0.00           H
ATOM    536  HB3 ARG A  33       3.015  52.098  -0.940  1.00  0.00           H
ATOM    537  HG2 ARG A  33       5.531  53.539  -0.440  1.00  0.00           H
ATOM    538  HG3 ARG A  33       5.782  51.949  -1.176  1.00  0.00           H
ATOM    539  HD2 ARG A  33       4.353  52.416  -2.997  1.00  0.00           H
ATOM    540  HD3 ARG A  33       5.525  53.733  -2.871  1.00  0.00           H
ATOM    541  HE  ARG A  33       3.419  54.782  -1.475  1.00  0.00           H
ATOM    542 HH11 ARG A  33       2.006  53.939  -5.137  1.00  0.00           H
ATOM    543 HH12 ARG A  33       3.450  53.139  -4.549  1.00  0.00           H
ATOM    544 HH21 ARG A  33       1.569  55.691  -2.209  1.00  0.00           H
ATOM    545 HH22 ARG A  33       0.848  55.215  -3.742  1.00  0.00           H
ATOM    546  N   ILE A  34       3.123  51.502   2.675  1.00  0.79           N
ATOM    547  CA  ILE A  34       3.138  51.772   4.125  1.00  0.79           C
ATOM    548  C   ILE A  34       3.349  50.509   4.983  1.00  0.79           C
ATOM    549  O   ILE A  34       3.866  50.585   6.093  1.00  0.79           O
ATOM    550  CB  ILE A  34       1.873  52.562   4.544  1.00  0.79           C
ATOM    551  CG1 ILE A  34       2.185  53.407   5.798  1.00  0.79           C
ATOM    552  CG2 ILE A  34       0.648  51.658   4.779  1.00  0.79           C
ATOM    553  CD1 ILE A  34       1.058  54.358   6.210  1.00  0.79           C
ATOM    554  H   ILE A  34       2.350  51.877   2.128  1.00  0.00           H
ATOM    555  HA  ILE A  34       3.999  52.415   4.305  1.00  0.00           H
ATOM    556  HB  ILE A  34       1.629  53.258   3.738  1.00  0.00           H
ATOM    557 HG12 ILE A  34       2.412  52.754   6.640  1.00  0.00           H
ATOM    558 HG13 ILE A  34       3.065  54.016   5.591  1.00  0.00           H
ATOM    559 HG21 ILE A  34      -0.250  52.269   4.839  1.00  0.00           H
ATOM    560 HG22 ILE A  34       0.534  50.970   3.945  1.00  0.00           H
ATOM    561 HG23 ILE A  34       0.756  51.097   5.707  1.00  0.00           H
ATOM    562 HD11 ILE A  34       1.429  55.034   6.980  1.00  0.00           H
ATOM    563 HD12 ILE A  34       0.215  53.799   6.613  1.00  0.00           H
ATOM    564 HD13 ILE A  34       0.736  54.943   5.348  1.00  0.00           H
ATOM    565  N   GLN A  35       2.994  49.325   4.476  1.00  0.81           N
ATOM    566  CA  GLN A  35       3.206  48.055   5.177  1.00  0.81           C
ATOM    567  C   GLN A  35       4.608  47.447   4.980  1.00  0.81           C
ATOM    568  O   GLN A  35       4.942  46.483   5.679  1.00  0.81           O
ATOM    569  CB  GLN A  35       2.098  47.080   4.754  1.00  0.81           C
ATOM    570  CG  GLN A  35       0.742  47.455   5.374  1.00  0.81           C
ATOM    571  CD  GLN A  35       0.604  47.082   6.848  1.00  0.81           C
ATOM    572  OE1 GLN A  35       1.562  46.839   7.569  1.00  0.81           O
ATOM    573  NE2 GLN A  35      -0.603  46.943   7.344  1.00  0.81           N
ATOM    574  H   GLN A  35       2.543  49.307   3.568  1.00  0.00           H
ATOM    575  HA  GLN A  35       3.109  48.236   6.248  1.00  0.00           H
ATOM    576  HB2 GLN A  35       2.014  47.091   3.667  1.00  0.00           H
ATOM    577  HB3 GLN A  35       2.348  46.063   5.044  1.00  0.00           H
ATOM    578  HG2 GLN A  35      -0.031  46.938   4.814  1.00  0.00           H
ATOM    579  HG3 GLN A  35       0.562  48.525   5.274  1.00  0.00           H
ATOM    580 HE21 GLN A  35      -0.681  46.779   8.332  1.00  0.00           H
ATOM    581 HE22 GLN A  35      -1.395  47.082   6.740  1.00  0.00           H
ATOM    582  N   GLY A  36       5.427  47.977   4.069  1.00  0.89           N
ATOM    583  CA  GLY A  36       6.736  47.432   3.679  1.00  0.89           C
ATOM    584  C   GLY A  36       6.664  46.250   2.702  1.00  0.89           C
ATOM    585  O   GLY A  36       7.500  45.352   2.761  1.00  0.89           O
ATOM    586  H   GLY A  36       5.114  48.816   3.588  1.00  0.00           H
ATOM    587  HA2 GLY A  36       7.304  47.126   4.560  1.00  0.00           H
ATOM    588  HA3 GLY A  36       7.287  48.229   3.182  1.00  0.00           H
ATOM    589  N   LEU A  37       5.590  46.159   1.909  1.00  0.80           N
ATOM    590  CA  LEU A  37       5.341  45.068   0.955  1.00  0.80           C
ATOM    591  C   LEU A  37       5.788  45.377  -0.489  1.00  0.80           C
ATOM    592  O   LEU A  37       5.673  44.505  -1.352  1.00  0.80           O
ATOM    593  CB  LEU A  37       3.848  44.687   1.006  1.00  0.80           C
ATOM    594  CG  LEU A  37       3.334  44.209   2.377  1.00  0.80           C
ATOM    595  CD1 LEU A  37       1.838  43.923   2.266  1.00  0.80           C
ATOM    596  CD2 LEU A  37       4.003  42.916   2.841  1.00  0.80           C
ATOM    597  H   LEU A  37       4.927  46.930   1.920  1.00  0.00           H
ATOM    598  HA  LEU A  37       5.923  44.198   1.256  1.00  0.00           H
ATOM    599  HB2 LEU A  37       3.662  43.902   0.273  1.00  0.00           H
ATOM    600  HB3 LEU A  37       3.265  45.557   0.708  1.00  0.00           H
ATOM    601  HG  LEU A  37       3.486  44.981   3.130  1.00  0.00           H
ATOM    602 HD11 LEU A  37       1.442  43.621   3.229  1.00  0.00           H
ATOM    603 HD12 LEU A  37       1.328  44.832   1.945  1.00  0.00           H
ATOM    604 HD13 LEU A  37       1.680  43.118   1.548  1.00  0.00           H
ATOM    605 HD21 LEU A  37       5.063  43.089   3.017  1.00  0.00           H
ATOM    606 HD22 LEU A  37       3.887  42.152   2.074  1.00  0.00           H
ATOM    607 HD23 LEU A  37       3.551  42.571   3.769  1.00  0.00           H
ATOM    608  N   ASP A  38       6.272  46.592  -0.776  1.00  0.78           N
ATOM    609  CA  ASP A  38       6.615  47.073  -2.129  1.00  0.78           C
ATOM    610  C   ASP A  38       7.961  46.521  -2.658  1.00  0.78           C
ATOM    611  O   ASP A  38       8.873  47.257  -3.028  1.00  0.78           O
ATOM    612  CB  ASP A  38       6.477  48.613  -2.196  1.00  0.78           C
ATOM    613  CG  ASP A  38       6.146  49.159  -3.599  1.00  0.78           C
ATOM    614  OD1 ASP A  38       5.860  48.320  -4.493  1.00  0.78           O
ATOM    615  OD2 ASP A  38       5.716  50.325  -3.654  1.00  0.78           O
ATOM    616  H   ASP A  38       6.319  47.269  -0.028  1.00  0.00           H
ATOM    617  HA  ASP A  38       5.856  46.658  -2.793  1.00  0.00           H
ATOM    618  HB2 ASP A  38       5.666  48.923  -1.537  1.00  0.00           H
ATOM    619  HB3 ASP A  38       7.381  49.091  -1.815  1.00  0.00           H
ATOM    620  N   VAL A  39       8.121  45.193  -2.627  1.00  0.70           N
ATOM    621  CA  VAL A  39       9.270  44.459  -3.186  1.00  0.70           C
ATOM    622  C   VAL A  39       8.759  43.497  -4.270  1.00  0.70           C
ATOM    623  O   VAL A  39       7.789  42.780  -4.009  1.00  0.70           O
ATOM    624  CB  VAL A  39      10.124  43.758  -2.101  1.00  0.70           C
ATOM    625  CG1 VAL A  39      10.642  44.761  -1.064  1.00  0.70           C
ATOM    626  CG2 VAL A  39       9.421  42.636  -1.329  1.00  0.70           C
ATOM    627  H   VAL A  39       7.322  44.655  -2.307  1.00  0.00           H
ATOM    628  HA  VAL A  39       9.928  45.190  -3.650  1.00  0.00           H
ATOM    629  HB  VAL A  39      10.990  43.316  -2.595  1.00  0.00           H
ATOM    630 HG21 VAL A  39       9.175  41.809  -1.991  1.00  0.00           H
ATOM    631 HG22 VAL A  39      10.073  42.260  -0.539  1.00  0.00           H
ATOM    632 HG23 VAL A  39       8.517  43.035  -0.872  1.00  0.00           H
ATOM    633 HG11 VAL A  39      11.163  45.577  -1.565  1.00  0.00           H
ATOM    634 HG12 VAL A  39       9.811  45.176  -0.490  1.00  0.00           H
ATOM    635 HG13 VAL A  39      11.330  44.270  -0.376  1.00  0.00           H
ATOM    636  N   PRO A  40       9.373  43.411  -5.473  1.00  0.71           N
ATOM    637  CA  PRO A  40       8.764  42.747  -6.637  1.00  0.71           C
ATOM    638  C   PRO A  40       8.237  41.322  -6.390  1.00  0.71           C
ATOM    639  O   PRO A  40       7.098  41.022  -6.739  1.00  0.71           O
ATOM    640  CB  PRO A  40       9.846  42.776  -7.722  1.00  0.71           C
ATOM    641  CG  PRO A  40      10.570  44.090  -7.437  1.00  0.71           C
ATOM    642  CD  PRO A  40      10.516  44.208  -5.913  1.00  0.71           C
ATOM    643  HA  PRO A  40       7.926  43.358  -6.975  1.00  0.00           H
ATOM    644  HB2 PRO A  40      10.542  41.944  -7.594  1.00  0.00           H
ATOM    645  HB3 PRO A  40       9.418  42.764  -8.725  1.00  0.00           H
ATOM    646  HG2 PRO A  40      10.018  44.917  -7.888  1.00  0.00           H
ATOM    647  HG3 PRO A  40      11.598  44.076  -7.803  1.00  0.00           H
ATOM    648  HD2 PRO A  40      10.397  45.260  -5.650  1.00  0.00           H
ATOM    649  HD3 PRO A  40      11.432  43.810  -5.475  1.00  0.00           H
ATOM    650  N   LYS A  41       8.959  40.530  -5.587  1.00  0.64           N
ATOM    651  CA  LYS A  41       8.569  39.159  -5.206  1.00  0.64           C
ATOM    652  C   LYS A  41       7.407  39.067  -4.206  1.00  0.64           C
ATOM    653  O   LYS A  41       6.825  37.997  -4.087  1.00  0.64           O
ATOM    654  CB  LYS A  41       9.774  38.407  -4.620  1.00  0.64           C
ATOM    655  CG  LYS A  41      11.047  38.429  -5.481  1.00  0.64           C
ATOM    656  CD  LYS A  41      12.159  37.669  -4.747  1.00  0.64           C
ATOM    657  CE  LYS A  41      13.486  37.792  -5.502  1.00  0.64           C
ATOM    658  NZ  LYS A  41      14.584  37.094  -4.785  1.00  0.64           N
ATOM    659  H   LYS A  41       9.840  40.891  -5.259  1.00  0.00           H
ATOM    660  HA  LYS A  41       8.230  38.630  -6.102  1.00  0.00           H
ATOM    661  HB2 LYS A  41       9.478  37.365  -4.475  1.00  0.00           H
ATOM    662  HB3 LYS A  41      10.001  38.833  -3.642  1.00  0.00           H
ATOM    663  HG2 LYS A  41      10.849  37.959  -6.446  1.00  0.00           H
ATOM    664  HG3 LYS A  41      11.369  39.459  -5.643  1.00  0.00           H
ATOM    665  HD2 LYS A  41      11.873  36.618  -4.662  1.00  0.00           H
ATOM    666  HD3 LYS A  41      12.272  38.089  -3.745  1.00  0.00           H
ATOM    667  HE2 LYS A  41      13.357  37.370  -6.504  1.00  0.00           H
ATOM    668  HE3 LYS A  41      13.725  38.854  -5.612  1.00  0.00           H
ATOM    669  HZ1 LYS A  41      15.456  37.193  -5.291  1.00  0.00           H
ATOM    670  HZ2 LYS A  41      14.707  37.481  -3.858  1.00  0.00           H
ATOM    671  HZ3 LYS A  41      14.377  36.107  -4.697  1.00  0.00           H
ATOM    672  N   LEU A  42       7.143  40.082  -3.382  1.00  0.69           N
ATOM    673  CA  LEU A  42       5.945  40.113  -2.520  1.00  0.69           C
ATOM    674  C   LEU A  42       4.720  40.648  -3.271  1.00  0.69           C
ATOM    675  O   LEU A  42       3.604  40.208  -2.993  1.00  0.69           O
ATOM    676  CB  LEU A  42       6.172  40.927  -1.226  1.00  0.69           C
ATOM    677  CG  LEU A  42       6.917  40.188  -0.092  1.00  0.69           C
ATOM    678  CD1 LEU A  42       7.061  41.086   1.142  1.00  0.69           C
ATOM    679  CD2 LEU A  42       6.153  38.943   0.374  1.00  0.69           C
ATOM    680  H   LEU A  42       7.620  40.959  -3.559  1.00  0.00           H
ATOM    681  HA  LEU A  42       5.688  39.097  -2.238  1.00  0.00           H
ATOM    682  HB2 LEU A  42       6.688  41.851  -1.471  1.00  0.00           H
ATOM    683  HB3 LEU A  42       5.194  41.215  -0.831  1.00  0.00           H
ATOM    684  HG  LEU A  42       7.909  39.893  -0.432  1.00  0.00           H
ATOM    685 HD11 LEU A  42       7.534  40.539   1.957  1.00  0.00           H
ATOM    686 HD12 LEU A  42       6.083  41.432   1.469  1.00  0.00           H
ATOM    687 HD13 LEU A  42       7.681  41.951   0.915  1.00  0.00           H
ATOM    688 HD21 LEU A  42       6.160  38.176  -0.398  1.00  0.00           H
ATOM    689 HD22 LEU A  42       6.638  38.519   1.249  1.00  0.00           H
ATOM    690 HD23 LEU A  42       5.127  39.208   0.620  1.00  0.00           H
ATOM    691  N   ARG A  43       4.923  41.506  -4.281  1.00  0.66           N
ATOM    692  CA  ARG A  43       3.822  42.124  -5.033  1.00  0.66           C
ATOM    693  C   ARG A  43       2.949  41.120  -5.789  1.00  0.66           C
ATOM    694  O   ARG A  43       1.740  41.303  -5.812  1.00  0.66           O
ATOM    695  CB  ARG A  43       4.357  43.203  -5.982  1.00  0.66           C
ATOM    696  CG  ARG A  43       4.863  44.440  -5.226  1.00  0.66           C
ATOM    697  CD  ARG A  43       5.127  45.590  -6.208  1.00  0.66           C
ATOM    698  NE  ARG A  43       4.271  46.764  -5.972  1.00  0.66           N
ATOM    699  CZ  ARG A  43       2.990  46.982  -6.188  1.00  0.66           C
ATOM    700  NH1 ARG A  43       2.181  46.056  -6.618  1.00  0.66           N
ATOM    701  NH2 ARG A  43       2.508  48.156  -5.922  1.00  0.66           N
ATOM    702  H   ARG A  43       5.870  41.826  -4.450  1.00  0.00           H
ATOM    703  HA  ARG A  43       3.152  42.600  -4.316  1.00  0.00           H
ATOM    704  HB2 ARG A  43       3.543  43.507  -6.640  1.00  0.00           H
ATOM    705  HB3 ARG A  43       5.158  42.797  -6.603  1.00  0.00           H
ATOM    706  HG2 ARG A  43       4.134  44.747  -4.475  1.00  0.00           H
ATOM    707  HG3 ARG A  43       5.790  44.197  -4.711  1.00  0.00           H
ATOM    708  HD2 ARG A  43       6.159  45.918  -6.058  1.00  0.00           H
ATOM    709  HD3 ARG A  43       5.043  45.255  -7.242  1.00  0.00           H
ATOM    710  HE  ARG A  43       4.766  47.547  -5.537  1.00  0.00           H
ATOM    711 HH11 ARG A  43       2.552  45.146  -6.798  1.00  0.00           H
ATOM    712 HH12 ARG A  43       1.201  46.272  -6.680  1.00  0.00           H
ATOM    713 HH21 ARG A  43       3.120  48.870  -5.566  1.00  0.00           H
ATOM    714 HH22 ARG A  43       1.539  48.428  -6.127  1.00  0.00           H
ATOM    715  N   GLU A  44       3.488  40.007  -6.282  1.00  0.67           N
ATOM    716  CA  GLU A  44       2.668  38.950  -6.909  1.00  0.67           C
ATOM    717  C   GLU A  44       1.748  38.208  -5.910  1.00  0.67           C
ATOM    718  O   GLU A  44       0.568  37.983  -6.206  1.00  0.67           O
ATOM    719  CB  GLU A  44       3.580  37.984  -7.684  1.00  0.67           C
ATOM    720  CG  GLU A  44       4.547  37.204  -6.774  1.00  0.67           C
ATOM    721  CD  GLU A  44       5.360  36.116  -7.482  1.00  0.67           C
ATOM    722  OE1 GLU A  44       6.230  35.542  -6.787  1.00  0.67           O
ATOM    723  OE2 GLU A  44       4.997  35.754  -8.624  1.00  0.67           O
ATOM    724  H   GLU A  44       4.493  39.904  -6.273  1.00  0.00           H
ATOM    725  HA  GLU A  44       2.008  39.419  -7.640  1.00  0.00           H
ATOM    726  HB2 GLU A  44       4.156  38.558  -8.414  1.00  0.00           H
ATOM    727  HB3 GLU A  44       2.939  37.289  -8.228  1.00  0.00           H
ATOM    728  HG2 GLU A  44       3.976  36.722  -5.981  1.00  0.00           H
ATOM    729  HG3 GLU A  44       5.232  37.920  -6.315  1.00  0.00           H
ATOM    730  N   HIS A  45       2.159  38.076  -4.642  1.00  0.74           N
ATOM    731  CA  HIS A  45       1.342  37.481  -3.567  1.00  0.74           C
ATOM    732  C   HIS A  45       0.149  38.353  -3.148  1.00  0.74           C
ATOM    733  O   HIS A  45      -0.650  37.930  -2.309  1.00  0.74           O
ATOM    734  CB  HIS A  45       2.214  37.114  -2.352  1.00  0.74           C
ATOM    735  CG  HIS A  45       3.211  36.035  -2.663  1.00  0.74           C
ATOM    736  ND1 HIS A  45       2.901  34.707  -2.957  1.00  0.74           N
ATOM    737  CD2 HIS A  45       4.529  36.253  -2.913  1.00  0.74           C
ATOM    738  CE1 HIS A  45       4.044  34.173  -3.433  1.00  0.74           C
ATOM    739  NE2 HIS A  45       5.032  35.083  -3.423  1.00  0.74           N
ATOM    740  H   HIS A  45       3.105  38.359  -4.418  1.00  0.00           H
ATOM    741  HA  HIS A  45       0.918  36.558  -3.960  1.00  0.00           H
ATOM    742  HB2 HIS A  45       2.737  37.996  -1.984  1.00  0.00           H
ATOM    743  HB3 HIS A  45       1.582  36.752  -1.548  1.00  0.00           H
ATOM    744  HD2 HIS A  45       5.028  37.202  -2.861  1.00  0.00           H
ATOM    745  HE1 HIS A  45       4.139  33.178  -3.847  1.00  0.00           H
ATOM    746  HE2 HIS A  45       5.897  35.005  -3.956  1.00  0.00           H
ATOM    747  N   CYS A  46      -0.005  39.536  -3.734  1.00  0.77           N
ATOM    748  CA  CYS A  46      -1.070  40.492  -3.453  1.00  0.77           C
ATOM    749  C   CYS A  46      -2.432  40.149  -4.102  1.00  0.77           C
ATOM    750  O   CYS A  46      -3.428  40.831  -3.821  1.00  0.77           O
ATOM    751  CB  CYS A  46      -0.517  41.832  -3.927  1.00  0.77           C
ATOM    752  SG  CYS A  46      -1.675  43.119  -3.486  1.00  0.77           S
ATOM    753  H   CYS A  46       0.678  39.809  -4.430  1.00  0.00           H
ATOM    754  HA  CYS A  46      -1.223  40.551  -2.374  1.00  0.00           H
ATOM    755  HB2 CYS A  46       0.441  42.053  -3.436  1.00  0.00           H
ATOM    756  HB3 CYS A  46      -0.379  41.830  -5.007  1.00  0.00           H
ATOM    757  HG  CYS A  46      -2.738  42.543  -3.985  1.00  0.00           H
ATOM    758  N   ARG A  47      -2.553  39.159  -4.972  1.00  0.65           N
ATOM    759  CA  ARG A  47      -3.775  38.867  -5.765  1.00  0.65           C
ATOM    760  C   ARG A  47      -5.084  38.716  -4.952  1.00  0.65           C
ATOM    761  O   ARG A  47      -5.071  38.178  -3.839  1.00  0.65           O
ATOM    762  CB  ARG A  47      -3.489  37.714  -6.753  1.00  0.65           C
ATOM    763  CG  ARG A  47      -2.885  36.384  -6.242  1.00  0.65           C
ATOM    764  CD  ARG A  47      -3.901  35.330  -5.781  1.00  0.65           C
ATOM    765  NE  ARG A  47      -4.386  35.593  -4.426  1.00  0.65           N
ATOM    766  CZ  ARG A  47      -5.000  34.765  -3.619  1.00  0.65           C
ATOM    767  NH1 ARG A  47      -5.133  33.502  -3.922  1.00  0.65           N
ATOM    768  NH2 ARG A  47      -5.476  35.223  -2.499  1.00  0.65           N
ATOM    769  H   ARG A  47      -1.679  38.712  -5.249  1.00  0.00           H
ATOM    770  HA  ARG A  47      -3.957  39.753  -6.378  1.00  0.00           H
ATOM    771  HB2 ARG A  47      -2.764  38.108  -7.468  1.00  0.00           H
ATOM    772  HB3 ARG A  47      -4.393  37.495  -7.324  1.00  0.00           H
ATOM    773  HG2 ARG A  47      -2.143  36.559  -5.461  1.00  0.00           H
ATOM    774  HG3 ARG A  47      -2.356  35.934  -7.082  1.00  0.00           H
ATOM    775  HD2 ARG A  47      -3.408  34.357  -5.801  1.00  0.00           H
ATOM    776  HD3 ARG A  47      -4.748  35.313  -6.472  1.00  0.00           H
ATOM    777  HE  ARG A  47      -4.414  36.566  -4.150  1.00  0.00           H
ATOM    778 HH11 ARG A  47      -4.775  33.231  -4.826  1.00  0.00           H
ATOM    779 HH12 ARG A  47      -5.706  32.884  -3.394  1.00  0.00           H
ATOM    780 HH21 ARG A  47      -5.774  34.631  -1.758  1.00  0.00           H
ATOM    781 HH22 ARG A  47      -5.489  36.231  -2.403  1.00  0.00           H
ATOM    782  N   GLU A  48      -6.228  39.010  -5.584  1.00  0.70           N
ATOM    783  CA  GLU A  48      -7.581  38.788  -5.027  1.00  0.70           C
ATOM    784  C   GLU A  48      -7.734  37.370  -4.442  1.00  0.70           C
ATOM    785  O   GLU A  48      -7.257  36.381  -5.005  1.00  0.70           O
ATOM    786  CB  GLU A  48      -8.682  39.074  -6.082  1.00  0.70           C
ATOM    787  CG  GLU A  48     -10.083  38.634  -5.601  1.00  0.70           C
ATOM    788  CD  GLU A  48     -11.296  39.097  -6.424  1.00  0.70           C
ATOM    789  OE1 GLU A  48     -11.114  39.658  -7.544  1.00  0.70           O
ATOM    790  OE2 GLU A  48     -12.428  38.869  -5.983  1.00  0.70           O
ATOM    791  H   GLU A  48      -6.168  39.466  -6.485  1.00  0.00           H
ATOM    792  HA  GLU A  48      -7.722  39.498  -4.210  1.00  0.00           H
ATOM    793  HB2 GLU A  48      -8.682  40.144  -6.294  1.00  0.00           H
ATOM    794  HB3 GLU A  48      -8.442  38.540  -7.004  1.00  0.00           H
ATOM    795  HG2 GLU A  48     -10.106  37.543  -5.575  1.00  0.00           H
ATOM    796  HG3 GLU A  48     -10.218  38.994  -4.577  1.00  0.00           H
ATOM    797  N   ARG A  49      -8.405  37.245  -3.291  1.00  0.68           N
ATOM    798  CA  ARG A  49      -8.766  35.937  -2.728  1.00  0.68           C
ATOM    799  C   ARG A  49      -9.963  35.370  -3.521  1.00  0.68           C
ATOM    800  O   ARG A  49     -11.010  36.006  -3.503  1.00  0.68           O
ATOM    801  CB  ARG A  49      -9.031  36.100  -1.210  1.00  0.68           C
ATOM    802  CG  ARG A  49      -8.535  34.956  -0.321  1.00  0.68           C
ATOM    803  CD  ARG A  49      -9.067  33.604  -0.806  1.00  0.68           C
ATOM    804  NE  ARG A  49      -8.890  32.557   0.206  1.00  0.68           N
ATOM    805  CZ  ARG A  49      -7.867  31.761   0.423  1.00  0.68           C
ATOM    806  NH1 ARG A  49      -6.823  31.728  -0.358  1.00  0.68           N
ATOM    807  NH2 ARG A  49      -7.867  31.021   1.489  1.00  0.68           N
ATOM    808  H   ARG A  49      -8.858  38.072  -2.922  1.00  0.00           H
ATOM    809  HA  ARG A  49      -7.928  35.272  -2.876  1.00  0.00           H
ATOM    810  HB2 ARG A  49      -8.567  37.020  -0.847  1.00  0.00           H
ATOM    811  HB3 ARG A  49     -10.096  36.187  -1.033  1.00  0.00           H
ATOM    812  HG2 ARG A  49      -8.888  35.139   0.695  1.00  0.00           H
ATOM    813  HG3 ARG A  49      -7.445  34.944  -0.307  1.00  0.00           H
ATOM    814  HD2 ARG A  49      -8.559  33.329  -1.721  1.00  0.00           H
ATOM    815  HD3 ARG A  49     -10.131  33.703  -1.026  1.00  0.00           H
ATOM    816  HE  ARG A  49      -9.613  32.508   0.919  1.00  0.00           H
ATOM    817 HH11 ARG A  49      -6.042  31.139  -0.129  1.00  0.00           H
ATOM    818 HH12 ARG A  49      -6.882  32.215  -1.222  1.00  0.00           H
ATOM    819 HH21 ARG A  49      -7.097  30.422   1.715  1.00  0.00           H
ATOM    820 HH22 ARG A  49      -8.626  31.162   2.149  1.00  0.00           H
ATOM    821  N   PRO A  50      -9.896  34.164  -4.127  1.00  0.79           N
ATOM    822  CA  PRO A  50     -11.060  33.600  -4.813  1.00  0.79           C
ATOM    823  C   PRO A  50     -12.292  33.489  -3.903  1.00  0.79           C
ATOM    824  O   PRO A  50     -12.162  33.205  -2.708  1.00  0.79           O
ATOM    825  CB  PRO A  50     -10.606  32.250  -5.371  1.00  0.79           C
ATOM    826  CG  PRO A  50      -9.125  32.505  -5.649  1.00  0.79           C
ATOM    827  CD  PRO A  50      -8.714  33.381  -4.467  1.00  0.79           C
ATOM    828  HA  PRO A  50     -11.300  34.256  -5.653  1.00  0.00           H
ATOM    829  HB2 PRO A  50     -11.149  31.982  -6.279  1.00  0.00           H
ATOM    830  HB3 PRO A  50     -10.711  31.471  -4.613  1.00  0.00           H
ATOM    831  HG2 PRO A  50      -9.013  33.063  -6.580  1.00  0.00           H
ATOM    832  HG3 PRO A  50      -8.554  31.576  -5.683  1.00  0.00           H
ATOM    833  HD2 PRO A  50      -7.874  34.012  -4.750  1.00  0.00           H
ATOM    834  HD3 PRO A  50      -8.443  32.731  -3.639  1.00  0.00           H
ATOM    835  N   GLY A  51     -13.456  33.853  -4.444  1.00  0.81           N
ATOM    836  CA  GLY A  51     -14.715  33.988  -3.703  1.00  0.81           C
ATOM    837  C   GLY A  51     -14.802  35.181  -2.735  1.00  0.81           C
ATOM    838  O   GLY A  51     -15.732  35.221  -1.935  1.00  0.81           O
ATOM    839  H   GLY A  51     -13.471  34.088  -5.426  1.00  0.00           H
ATOM    840  HA2 GLY A  51     -15.526  34.098  -4.423  1.00  0.00           H
ATOM    841  HA3 GLY A  51     -14.895  33.077  -3.133  1.00  0.00           H
ATOM    842  N   ALA A  52     -13.845  36.122  -2.740  1.00  0.82           N
ATOM    843  CA  ALA A  52     -13.842  37.247  -1.797  1.00  0.82           C
ATOM    844  C   ALA A  52     -14.959  38.262  -2.016  1.00  0.82           C
ATOM    845  O   ALA A  52     -15.507  38.799  -1.053  1.00  0.82           O
ATOM    846  CB  ALA A  52     -12.504  37.983  -1.857  1.00  0.82           C
ATOM    847  H   ALA A  52     -13.039  36.011  -3.344  1.00  0.00           H
ATOM    848  HA  ALA A  52     -13.983  36.839  -0.810  1.00  0.00           H
ATOM    849  HB1 ALA A  52     -12.530  38.856  -1.206  1.00  0.00           H
ATOM    850  HB2 ALA A  52     -11.721  37.328  -1.516  1.00  0.00           H
ATOM    851  HB3 ALA A  52     -12.295  38.293  -2.882  1.00  0.00           H
ATOM    852  N   PHE A  53     -15.183  38.595  -3.281  1.00  0.78           N
ATOM    853  CA  PHE A  53     -16.115  39.613  -3.731  1.00  0.78           C
ATOM    854  C   PHE A  53     -16.983  39.039  -4.857  1.00  0.78           C
ATOM    855  O   PHE A  53     -16.442  38.337  -5.718  1.00  0.78           O
ATOM    856  CB  PHE A  53     -15.329  40.826  -4.232  1.00  0.78           C
ATOM    857  CG  PHE A  53     -14.628  41.618  -3.149  1.00  0.78           C
ATOM    858  CD1 PHE A  53     -13.323  41.285  -2.741  1.00  0.78           C
ATOM    859  CD2 PHE A  53     -15.290  42.700  -2.548  1.00  0.78           C
ATOM    860  CE1 PHE A  53     -12.702  42.003  -1.703  1.00  0.78           C
ATOM    861  CE2 PHE A  53     -14.667  43.422  -1.520  1.00  0.78           C
ATOM    862  CZ  PHE A  53     -13.377  43.070  -1.089  1.00  0.78           C
ATOM    863  H   PHE A  53     -14.616  38.154  -3.993  1.00  0.00           H
ATOM    864  HA  PHE A  53     -16.738  39.925  -2.896  1.00  0.00           H
ATOM    865  HB2 PHE A  53     -14.593  40.510  -4.972  1.00  0.00           H
ATOM    866  HB3 PHE A  53     -16.044  41.474  -4.730  1.00  0.00           H
ATOM    867  HD1 PHE A  53     -12.795  40.489  -3.245  1.00  0.00           H
ATOM    868  HD2 PHE A  53     -16.275  42.982  -2.886  1.00  0.00           H
ATOM    869  HE1 PHE A  53     -11.693  41.762  -1.400  1.00  0.00           H
ATOM    870  HE2 PHE A  53     -15.185  44.251  -1.075  1.00  0.00           H
ATOM    871  HZ  PHE A  53     -12.886  43.637  -0.312  1.00  0.00           H
ATOM    872  N   PRO A  54     -18.266  39.432  -4.969  1.00  0.86           N
ATOM    873  CA  PRO A  54     -19.136  38.978  -6.054  1.00  0.86           C
ATOM    874  C   PRO A  54     -18.516  39.153  -7.454  1.00  0.86           C
ATOM    875  O   PRO A  54     -17.856  40.161  -7.734  1.00  0.86           O
ATOM    876  CB  PRO A  54     -20.423  39.782  -5.884  1.00  0.86           C
ATOM    877  CG  PRO A  54     -20.494  40.046  -4.382  1.00  0.86           C
ATOM    878  CD  PRO A  54     -19.026  40.214  -3.999  1.00  0.86           C
ATOM    879  HA  PRO A  54     -19.359  37.923  -5.891  1.00  0.00           H
ATOM    880  HB2 PRO A  54     -20.311  40.733  -6.400  1.00  0.00           H
ATOM    881  HB3 PRO A  54     -21.296  39.235  -6.242  1.00  0.00           H
ATOM    882  HG2 PRO A  54     -21.076  40.940  -4.152  1.00  0.00           H
ATOM    883  HG3 PRO A  54     -20.911  39.174  -3.874  1.00  0.00           H
ATOM    884  HD2 PRO A  54     -18.875  39.852  -2.981  1.00  0.00           H
ATOM    885  HD3 PRO A  54     -18.739  41.264  -4.067  1.00  0.00           H
ATOM    886  N   SER A  55     -18.643  38.131  -8.307  1.00  0.87           N
ATOM    887  CA  SER A  55     -18.154  38.164  -9.692  1.00  0.87           C
ATOM    888  C   SER A  55     -18.955  39.162 -10.520  1.00  0.87           C
ATOM    889  O   SER A  55     -20.116  39.446 -10.222  1.00  0.87           O
ATOM    890  CB  SER A  55     -18.186  36.762 -10.325  1.00  0.87           C
ATOM    891  OG  SER A  55     -19.498  36.219 -10.387  1.00  0.87           O
ATOM    892  H   SER A  55     -19.207  37.339  -8.033  1.00  0.00           H
ATOM    893  HA  SER A  55     -17.114  38.494  -9.680  1.00  0.00           H
ATOM    894  HB2 SER A  55     -17.545  36.095  -9.741  1.00  0.00           H
ATOM    895  HB3 SER A  55     -17.793  36.817 -11.340  1.00  0.00           H
ATOM    896  HG  SER A  55     -19.430  35.340 -10.801  1.00  0.00           H
ATOM    897  N   GLU A  56     -18.374  39.681 -11.615  1.00  0.77           N
ATOM    898  CA  GLU A  56     -19.116  40.554 -12.565  1.00  0.77           C
ATOM    899  C   GLU A  56     -20.354  39.850 -13.146  1.00  0.77           C
ATOM    900  O   GLU A  56     -21.402  40.472 -13.285  1.00  0.77           O
ATOM    901  CB  GLU A  56     -18.217  41.078 -13.719  1.00  0.77           C
ATOM    902  CG  GLU A  56     -18.965  42.039 -14.676  1.00  0.77           C
ATOM    903  CD  GLU A  56     -18.080  42.894 -15.539  1.00  0.77           C
ATOM    904  OE1 GLU A  56     -18.684  43.364 -16.571  1.00  0.77           O
ATOM    905  OE2 GLU A  56     -17.030  43.318 -15.018  1.00  0.77           O
ATOM    906  H   GLU A  56     -17.416  39.463 -11.837  1.00  0.00           H
ATOM    907  HA  GLU A  56     -19.484  41.422 -12.011  1.00  0.00           H
ATOM    908  HB2 GLU A  56     -17.360  41.571 -13.249  1.00  0.00           H
ATOM    909  HB3 GLU A  56     -17.820  40.204 -14.266  1.00  0.00           H
ATOM    910  HG2 GLU A  56     -19.568  42.673 -14.036  1.00  0.00           H
ATOM    911  HG3 GLU A  56     -19.642  41.429 -15.245  1.00  0.00           H
ATOM    912  N   GLU A  57     -20.267  38.535 -13.343  1.00  0.74           N
ATOM    913  CA  GLU A  57     -21.377  37.671 -13.729  1.00  0.74           C
ATOM    914  C   GLU A  57     -22.507  37.641 -12.687  1.00  0.74           C
ATOM    915  O   GLU A  57     -23.625  38.045 -13.009  1.00  0.74           O
ATOM    916  CB  GLU A  57     -20.780  36.288 -13.992  1.00  0.74           C
ATOM    917  CG  GLU A  57     -21.806  35.175 -14.222  1.00  0.74           C
ATOM    918  CD  GLU A  57     -21.121  33.816 -14.430  1.00  0.74           C
ATOM    919  OE1 GLU A  57     -21.702  32.833 -13.942  1.00  0.74           O
ATOM    920  OE2 GLU A  57     -19.902  33.836 -14.743  1.00  0.74           O
ATOM    921  H   GLU A  57     -19.372  38.098 -13.199  1.00  0.00           H
ATOM    922  HA  GLU A  57     -21.814  38.034 -14.658  1.00  0.00           H
ATOM    923  HB2 GLU A  57     -20.157  36.007 -13.140  1.00  0.00           H
ATOM    924  HB3 GLU A  57     -20.138  36.373 -14.872  1.00  0.00           H
ATOM    925  HG2 GLU A  57     -22.456  35.109 -13.346  1.00  0.00           H
ATOM    926  HG3 GLU A  57     -22.422  35.429 -15.087  1.00  0.00           H
ATOM    927  N   THR A  58     -22.179  37.412 -11.407  1.00  0.78           N
ATOM    928  CA  THR A  58     -23.168  37.492 -10.310  1.00  0.78           C
ATOM    929  C   THR A  58     -23.813  38.877 -10.260  1.00  0.78           C
ATOM    930  O   THR A  58     -25.034  38.999 -10.293  1.00  0.78           O
ATOM    931  CB  THR A  58     -22.553  37.212  -8.935  1.00  0.78           C
ATOM    932  OG1 THR A  58     -21.914  35.957  -8.939  1.00  0.78           O
ATOM    933  CG2 THR A  58     -23.589  37.136  -7.826  1.00  0.78           C
ATOM    934  H   THR A  58     -21.226  37.157 -11.192  1.00  0.00           H
ATOM    935  HA  THR A  58     -23.955  36.757 -10.489  1.00  0.00           H
ATOM    936  HB  THR A  58     -21.821  37.979  -8.692  1.00  0.00           H
ATOM    937  HG1 THR A  58     -21.250  35.967  -9.627  1.00  0.00           H
ATOM    938 HG21 THR A  58     -23.135  36.770  -6.898  1.00  0.00           H
ATOM    939 HG22 THR A  58     -24.011  38.125  -7.642  1.00  0.00           H
ATOM    940 HG23 THR A  58     -24.397  36.453  -8.111  1.00  0.00           H
ATOM    941  N   LEU A  59     -22.995  39.934 -10.317  1.00  0.78           N
ATOM    942  CA  LEU A  59     -23.441  41.328 -10.323  1.00  0.78           C
ATOM    943  C   LEU A  59     -24.330  41.689 -11.532  1.00  0.78           C
ATOM    944  O   LEU A  59     -25.256  42.483 -11.365  1.00  0.78           O
ATOM    945  CB  LEU A  59     -22.185  42.225 -10.258  1.00  0.78           C
ATOM    946  CG  LEU A  59     -21.722  42.777  -8.891  1.00  0.78           C
ATOM    947  CD1 LEU A  59     -22.308  42.108  -7.647  1.00  0.78           C
ATOM    948  CD2 LEU A  59     -20.195  42.733  -8.813  1.00  0.78           C
ATOM    949  H   LEU A  59     -21.998  39.747 -10.376  1.00  0.00           H
ATOM    950  HA  LEU A  59     -24.065  41.492  -9.449  1.00  0.00           H
ATOM    951  HB2 LEU A  59     -22.354  43.093 -10.882  1.00  0.00           H
ATOM    952  HB3 LEU A  59     -21.363  41.694 -10.735  1.00  0.00           H
ATOM    953  HG  LEU A  59     -22.010  43.823  -8.838  1.00  0.00           H
ATOM    954 HD11 LEU A  59     -21.833  42.514  -6.755  1.00  0.00           H
ATOM    955 HD12 LEU A  59     -23.374  42.317  -7.578  1.00  0.00           H
ATOM    956 HD13 LEU A  59     -22.156  41.033  -7.704  1.00  0.00           H
ATOM    957 HD21 LEU A  59     -19.845  43.291  -7.949  1.00  0.00           H
ATOM    958 HD22 LEU A  59     -19.772  43.187  -9.708  1.00  0.00           H
ATOM    959 HD23 LEU A  59     -19.856  41.700  -8.743  1.00  0.00           H
ATOM    960  N   ARG A  60     -24.092  41.115 -12.719  1.00  0.70           N
ATOM    961  CA  ARG A  60     -24.930  41.285 -13.924  1.00  0.70           C
ATOM    962  C   ARG A  60     -26.272  40.558 -13.820  1.00  0.70           C
ATOM    963  O   ARG A  60     -27.277  41.117 -14.252  1.00  0.70           O
ATOM    964  CB  ARG A  60     -24.157  40.798 -15.168  1.00  0.70           C
ATOM    965  CG  ARG A  60     -23.171  41.846 -15.705  1.00  0.70           C
ATOM    966  CD  ARG A  60     -23.643  42.468 -17.034  1.00  0.70           C
ATOM    967  NE  ARG A  60     -22.831  43.651 -17.409  1.00  0.70           N
ATOM    968  CZ  ARG A  60     -21.536  43.633 -17.645  1.00  0.70           C
ATOM    969  NH1 ARG A  60     -20.862  42.540 -17.837  1.00  0.70           N
ATOM    970  NH2 ARG A  60     -20.818  44.714 -17.646  1.00  0.70           N
ATOM    971  H   ARG A  60     -23.293  40.488 -12.780  1.00  0.00           H
ATOM    972  HA  ARG A  60     -25.184  42.339 -14.040  1.00  0.00           H
ATOM    973  HB2 ARG A  60     -24.860  40.534 -15.959  1.00  0.00           H
ATOM    974  HB3 ARG A  60     -23.603  39.892 -14.918  1.00  0.00           H
ATOM    975  HG2 ARG A  60     -22.202  41.370 -15.850  1.00  0.00           H
ATOM    976  HG3 ARG A  60     -23.035  42.629 -14.967  1.00  0.00           H
ATOM    977  HD2 ARG A  60     -23.584  41.712 -17.821  1.00  0.00           H
ATOM    978  HD3 ARG A  60     -24.687  42.768 -16.933  1.00  0.00           H
ATOM    979  HE  ARG A  60     -23.258  44.552 -17.261  1.00  0.00           H
ATOM    980 HH11 ARG A  60     -19.858  42.615 -17.617  1.00  0.00           H
ATOM    981 HH12 ARG A  60     -21.332  41.665 -17.753  1.00  0.00           H
ATOM    982 HH21 ARG A  60     -19.829  44.519 -17.462  1.00  0.00           H
ATOM    983 HH22 ARG A  60     -21.202  45.589 -17.321  1.00  0.00           H
ATOM    984  N   GLY A  61     -26.309  39.383 -13.195  1.00  0.82           N
ATOM    985  CA  GLY A  61     -27.512  38.548 -13.064  1.00  0.82           C
ATOM    986  C   GLY A  61     -28.606  39.069 -12.114  1.00  0.82           C
ATOM    987  O   GLY A  61     -29.699  38.514 -12.092  1.00  0.82           O
ATOM    988  H   GLY A  61     -25.422  38.980 -12.903  1.00  0.00           H
ATOM    989  HA2 GLY A  61     -27.956  38.395 -14.048  1.00  0.00           H
ATOM    990  HA3 GLY A  61     -27.198  37.575 -12.685  1.00  0.00           H
ATOM    991  N   LEU A  62     -28.318  40.077 -11.281  1.00  0.74           N
ATOM    992  CA  LEU A  62     -29.106  40.384 -10.070  1.00  0.74           C
ATOM    993  C   LEU A  62     -30.380  41.227 -10.249  1.00  0.74           C
ATOM    994  O   LEU A  62     -31.103  41.428  -9.269  1.00  0.74           O
ATOM    995  CB  LEU A  62     -28.177  41.099  -9.072  1.00  0.74           C
ATOM    996  CG  LEU A  62     -27.381  40.153  -8.166  1.00  0.74           C
ATOM    997  CD1 LEU A  62     -26.419  41.000  -7.336  1.00  0.74           C
ATOM    998  CD2 LEU A  62     -28.275  39.380  -7.199  1.00  0.74           C
ATOM    999  H   LEU A  62     -27.389  40.465 -11.346  1.00  0.00           H
ATOM   1000  HA  LEU A  62     -29.452  39.441  -9.649  1.00  0.00           H
ATOM   1001  HB2 LEU A  62     -27.492  41.742  -9.628  1.00  0.00           H
ATOM   1002  HB3 LEU A  62     -28.766  41.746  -8.426  1.00  0.00           H
ATOM   1003  HG  LEU A  62     -26.823  39.443  -8.764  1.00  0.00           H
ATOM   1004 HD11 LEU A  62     -25.804  40.342  -6.723  1.00  0.00           H
ATOM   1005 HD12 LEU A  62     -25.779  41.579  -7.998  1.00  0.00           H
ATOM   1006 HD13 LEU A  62     -26.989  41.671  -6.698  1.00  0.00           H
ATOM   1007 HD21 LEU A  62     -28.894  38.665  -7.739  1.00  0.00           H
ATOM   1008 HD22 LEU A  62     -27.664  38.818  -6.494  1.00  0.00           H
ATOM   1009 HD23 LEU A  62     -28.922  40.062  -6.651  1.00  0.00           H
ATOM   1010  N   GLY A  63     -30.540  41.912 -11.380  1.00  0.81           N
ATOM   1011  CA  GLY A  63     -31.571  42.944 -11.538  1.00  0.81           C
ATOM   1012  C   GLY A  63     -31.363  44.184 -10.649  1.00  0.81           C
ATOM   1013  O   GLY A  63     -30.380  44.318  -9.911  1.00  0.81           O
ATOM   1014  H   GLY A  63     -29.884  41.746 -12.128  1.00  0.00           H
ATOM   1015  HA2 GLY A  63     -32.547  42.513 -11.307  1.00  0.00           H
ATOM   1016  HA3 GLY A  63     -31.587  43.267 -12.578  1.00  0.00           H
ATOM   1017  N   ARG A  64     -32.190  45.213 -10.873  1.00  0.71           N
ATOM   1018  CA  ARG A  64     -31.831  46.604 -10.538  1.00  0.71           C
ATOM   1019  C   ARG A  64     -31.704  46.872  -9.036  1.00  0.71           C
ATOM   1020  O   ARG A  64     -30.687  47.410  -8.595  1.00  0.71           O
ATOM   1021  CB  ARG A  64     -32.817  47.560 -11.229  1.00  0.71           C
ATOM   1022  CG  ARG A  64     -32.289  48.998 -11.212  1.00  0.71           C
ATOM   1023  CD  ARG A  64     -33.080  49.912 -12.157  1.00  0.71           C
ATOM   1024  NE  ARG A  64     -32.153  50.644 -13.030  1.00  0.71           N
ATOM   1025  CZ  ARG A  64     -32.177  50.697 -14.344  1.00  0.71           C
ATOM   1026  NH1 ARG A  64     -33.202  50.344 -15.066  1.00  0.71           N
ATOM   1027  NH2 ARG A  64     -31.103  51.084 -14.948  1.00  0.71           N
ATOM   1028  H   ARG A  64     -32.976  45.050 -11.490  1.00  0.00           H
ATOM   1029  HA  ARG A  64     -30.835  46.784 -10.947  1.00  0.00           H
ATOM   1030  HB2 ARG A  64     -33.796  47.516 -10.748  1.00  0.00           H
ATOM   1031  HB3 ARG A  64     -32.923  47.247 -12.269  1.00  0.00           H
ATOM   1032  HG2 ARG A  64     -32.324  49.401 -10.201  1.00  0.00           H
ATOM   1033  HG3 ARG A  64     -31.248  48.972 -11.530  1.00  0.00           H
ATOM   1034  HD2 ARG A  64     -33.661  50.625 -11.580  1.00  0.00           H
ATOM   1035  HD3 ARG A  64     -33.778  49.317 -12.747  1.00  0.00           H
ATOM   1036  HE  ARG A  64     -31.309  50.991 -12.599  1.00  0.00           H
ATOM   1037 HH11 ARG A  64     -33.137  50.386 -16.067  1.00  0.00           H
ATOM   1038 HH12 ARG A  64     -34.074  50.134 -14.615  1.00  0.00           H
ATOM   1039 HH21 ARG A  64     -31.120  51.368 -15.927  1.00  0.00           H
ATOM   1040 HH22 ARG A  64     -30.370  51.513 -14.415  1.00  0.00           H
ATOM   1041  N   ARG A  65     -32.711  46.493  -8.240  1.00  0.69           N
ATOM   1042  CA  ARG A  65     -32.682  46.660  -6.775  1.00  0.69           C
ATOM   1043  C   ARG A  65     -31.729  45.670  -6.108  1.00  0.69           C
ATOM   1044  O   ARG A  65     -30.994  46.069  -5.204  1.00  0.69           O
ATOM   1045  CB  ARG A  65     -34.114  46.555  -6.224  1.00  0.69           C
ATOM   1046  CG  ARG A  65     -34.195  46.867  -4.719  1.00  0.69           C
ATOM   1047  CD  ARG A  65     -35.639  47.098  -4.238  1.00  0.69           C
ATOM   1048  NE  ARG A  65     -36.213  48.403  -4.650  1.00  0.69           N
ATOM   1049  CZ  ARG A  65     -36.095  49.572  -4.040  1.00  0.69           C
ATOM   1050  NH1 ARG A  65     -35.289  49.760  -3.040  1.00  0.69           N
ATOM   1051  NH2 ARG A  65     -36.777  50.619  -4.378  1.00  0.69           N
ATOM   1052  H   ARG A  65     -33.510  46.042  -8.670  1.00  0.00           H
ATOM   1053  HA  ARG A  65     -32.295  47.654  -6.548  1.00  0.00           H
ATOM   1054  HB2 ARG A  65     -34.747  47.257  -6.768  1.00  0.00           H
ATOM   1055  HB3 ARG A  65     -34.488  45.544  -6.397  1.00  0.00           H
ATOM   1056  HG2 ARG A  65     -33.587  47.741  -4.484  1.00  0.00           H
ATOM   1057  HG3 ARG A  65     -33.789  46.012  -4.174  1.00  0.00           H
ATOM   1058  HD2 ARG A  65     -36.265  46.294  -4.637  1.00  0.00           H
ATOM   1059  HD3 ARG A  65     -35.669  47.016  -3.151  1.00  0.00           H
ATOM   1060  HE  ARG A  65     -36.949  48.357  -5.341  1.00  0.00           H
ATOM   1061 HH11 ARG A  65     -35.398  50.636  -2.556  1.00  0.00           H
ATOM   1062 HH12 ARG A  65     -34.865  48.959  -2.626  1.00  0.00           H
ATOM   1063 HH21 ARG A  65     -36.522  51.531  -4.019  1.00  0.00           H
ATOM   1064 HH22 ARG A  65     -37.446  50.626  -5.151  1.00  0.00           H
ATOM   1065  N   GLY A  66     -31.635  44.446  -6.628  1.00  0.82           N
ATOM   1066  CA  GLY A  66     -30.765  43.415  -6.069  1.00  0.82           C
ATOM   1067  C   GLY A  66     -29.268  43.664  -6.234  1.00  0.82           C
ATOM   1068  O   GLY A  66     -28.522  43.539  -5.256  1.00  0.82           O
ATOM   1069  H   GLY A  66     -32.277  44.173  -7.359  1.00  0.00           H
ATOM   1070  HA2 GLY A  66     -30.960  43.378  -5.002  1.00  0.00           H
ATOM   1071  HA3 GLY A  66     -31.011  42.458  -6.532  1.00  0.00           H
ATOM   1072  N   PHE A  67     -28.885  44.312  -7.336  1.00  0.77           N
ATOM   1073  CA  PHE A  67     -27.552  44.884  -7.514  1.00  0.77           C
ATOM   1074  C   PHE A  67     -27.225  45.963  -6.465  1.00  0.77           C
ATOM   1075  O   PHE A  67     -26.222  45.832  -5.761  1.00  0.77           O
ATOM   1076  CB  PHE A  67     -27.439  45.429  -8.941  1.00  0.77           C
ATOM   1077  CG  PHE A  67     -26.147  46.171  -9.212  1.00  0.77           C
ATOM   1078  CD1 PHE A  67     -24.938  45.464  -9.348  1.00  0.77           C
ATOM   1079  CD2 PHE A  67     -26.153  47.573  -9.334  1.00  0.77           C
ATOM   1080  CE1 PHE A  67     -23.745  46.159  -9.613  1.00  0.77           C
ATOM   1081  CE2 PHE A  67     -24.964  48.260  -9.623  1.00  0.77           C
ATOM   1082  CZ  PHE A  67     -23.760  47.556  -9.758  1.00  0.77           C
ATOM   1083  H   PHE A  67     -29.526  44.339  -8.126  1.00  0.00           H
ATOM   1084  HA  PHE A  67     -26.814  44.089  -7.398  1.00  0.00           H
ATOM   1085  HB2 PHE A  67     -27.517  44.597  -9.643  1.00  0.00           H
ATOM   1086  HB3 PHE A  67     -28.278  46.099  -9.134  1.00  0.00           H
ATOM   1087  HD1 PHE A  67     -24.934  44.384  -9.282  1.00  0.00           H
ATOM   1088  HD2 PHE A  67     -27.074  48.122  -9.222  1.00  0.00           H
ATOM   1089  HE1 PHE A  67     -22.823  45.621  -9.761  1.00  0.00           H
ATOM   1090  HE2 PHE A  67     -24.976  49.328  -9.767  1.00  0.00           H
ATOM   1091  HZ  PHE A  67     -22.854  48.085 -10.016  1.00  0.00           H
ATOM   1092  N   LEU A  68     -28.130  46.926  -6.218  1.00  0.82           N
ATOM   1093  CA  LEU A  68     -27.917  47.949  -5.179  1.00  0.82           C
ATOM   1094  C   LEU A  68     -27.817  47.350  -3.767  1.00  0.82           C
ATOM   1095  O   LEU A  68     -26.975  47.792  -2.983  1.00  0.82           O
ATOM   1096  CB  LEU A  68     -29.024  49.022  -5.187  1.00  0.82           C
ATOM   1097  CG  LEU A  68     -29.165  49.896  -6.447  1.00  0.82           C
ATOM   1098  CD1 LEU A  68     -30.167  51.012  -6.137  1.00  0.82           C
ATOM   1099  CD2 LEU A  68     -27.861  50.561  -6.893  1.00  0.82           C
ATOM   1100  H   LEU A  68     -28.977  46.948  -6.773  1.00  0.00           H
ATOM   1101  HA  LEU A  68     -26.961  48.435  -5.374  1.00  0.00           H
ATOM   1102  HB2 LEU A  68     -29.983  48.537  -5.000  1.00  0.00           H
ATOM   1103  HB3 LEU A  68     -28.833  49.687  -4.344  1.00  0.00           H
ATOM   1104  HG  LEU A  68     -29.548  49.292  -7.265  1.00  0.00           H
ATOM   1105 HD11 LEU A  68     -30.368  51.584  -7.039  1.00  0.00           H
ATOM   1106 HD12 LEU A  68     -31.103  50.581  -5.785  1.00  0.00           H
ATOM   1107 HD13 LEU A  68     -29.769  51.679  -5.372  1.00  0.00           H
ATOM   1108 HD21 LEU A  68     -27.144  49.802  -7.204  1.00  0.00           H
ATOM   1109 HD22 LEU A  68     -27.440  51.156  -6.086  1.00  0.00           H
ATOM   1110 HD23 LEU A  68     -28.057  51.208  -7.749  1.00  0.00           H
ATOM   1111  N   GLN A  69     -28.641  46.351  -3.432  1.00  0.73           N
ATOM   1112  CA  GLN A  69     -28.607  45.691  -2.121  1.00  0.73           C
ATOM   1113  C   GLN A  69     -27.300  44.905  -1.900  1.00  0.73           C
ATOM   1114  O   GLN A  69     -26.629  45.115  -0.888  1.00  0.73           O
ATOM   1115  CB  GLN A  69     -29.830  44.773  -1.948  1.00  0.73           C
ATOM   1116  CG  GLN A  69     -31.174  45.511  -1.781  1.00  0.73           C
ATOM   1117  CD  GLN A  69     -32.338  44.539  -1.557  1.00  0.73           C
ATOM   1118  OE1 GLN A  69     -32.174  43.336  -1.483  1.00  0.73           O
ATOM   1119  NE2 GLN A  69     -33.545  45.016  -1.337  1.00  0.73           N
ATOM   1120  H   GLN A  69     -29.314  46.032  -4.123  1.00  0.00           H
ATOM   1121  HA  GLN A  69     -28.646  46.457  -1.345  1.00  0.00           H
ATOM   1122  HB2 GLN A  69     -29.673  44.170  -1.052  1.00  0.00           H
ATOM   1123  HB3 GLN A  69     -29.896  44.098  -2.802  1.00  0.00           H
ATOM   1124  HG2 GLN A  69     -31.383  46.109  -2.666  1.00  0.00           H
ATOM   1125  HG3 GLN A  69     -31.114  46.185  -0.926  1.00  0.00           H
ATOM   1126 HE21 GLN A  69     -33.727  45.993  -1.238  1.00  0.00           H
ATOM   1127 HE22 GLN A  69     -34.256  44.314  -1.193  1.00  0.00           H
ATOM   1128  N   THR A  70     -26.853  44.131  -2.895  1.00  0.78           N
ATOM   1129  CA  THR A  70     -25.598  43.353  -2.847  1.00  0.78           C
ATOM   1130  C   THR A  70     -24.356  44.244  -2.807  1.00  0.78           C
ATOM   1131  O   THR A  70     -23.486  44.049  -1.952  1.00  0.78           O
ATOM   1132  CB  THR A  70     -25.527  42.392  -4.042  1.00  0.78           C
ATOM   1133  OG1 THR A  70     -26.593  41.482  -3.925  1.00  0.78           O
ATOM   1134  CG2 THR A  70     -24.233  41.577  -4.097  1.00  0.78           C
ATOM   1135  H   THR A  70     -27.449  44.008  -3.710  1.00  0.00           H
ATOM   1136  HA  THR A  70     -25.590  42.746  -1.941  1.00  0.00           H
ATOM   1137  HB  THR A  70     -25.632  42.954  -4.971  1.00  0.00           H
ATOM   1138  HG1 THR A  70     -27.331  41.807  -4.456  1.00  0.00           H
ATOM   1139 HG21 THR A  70     -24.296  40.855  -4.911  1.00  0.00           H
ATOM   1140 HG22 THR A  70     -23.380  42.227  -4.286  1.00  0.00           H
ATOM   1141 HG23 THR A  70     -24.086  41.038  -3.161  1.00  0.00           H
ATOM   1142  N   LEU A  71     -24.359  45.343  -3.570  1.00  0.83           N
ATOM   1143  CA  LEU A  71     -23.341  46.392  -3.499  1.00  0.83           C
ATOM   1144  C   LEU A  71     -23.303  47.057  -2.116  1.00  0.83           C
ATOM   1145  O   LEU A  71     -22.241  47.150  -1.502  1.00  0.83           O
ATOM   1146  CB  LEU A  71     -23.609  47.407  -4.628  1.00  0.83           C
ATOM   1147  CG  LEU A  71     -22.694  48.645  -4.625  1.00  0.83           C
ATOM   1148  CD1 LEU A  71     -21.223  48.276  -4.773  1.00  0.83           C
ATOM   1149  CD2 LEU A  71     -23.070  49.575  -5.778  1.00  0.83           C
ATOM   1150  H   LEU A  71     -25.108  45.455  -4.249  1.00  0.00           H
ATOM   1151  HA  LEU A  71     -22.367  45.937  -3.666  1.00  0.00           H
ATOM   1152  HB2 LEU A  71     -23.505  46.895  -5.587  1.00  0.00           H
ATOM   1153  HB3 LEU A  71     -24.640  47.752  -4.549  1.00  0.00           H
ATOM   1154  HG  LEU A  71     -22.821  49.187  -3.690  1.00  0.00           H
ATOM   1155 HD11 LEU A  71     -20.883  47.721  -3.902  1.00  0.00           H
ATOM   1156 HD12 LEU A  71     -20.614  49.174  -4.870  1.00  0.00           H
ATOM   1157 HD13 LEU A  71     -21.098  47.661  -5.659  1.00  0.00           H
ATOM   1158 HD21 LEU A  71     -22.410  50.441  -5.788  1.00  0.00           H
ATOM   1159 HD22 LEU A  71     -22.977  49.046  -6.727  1.00  0.00           H
ATOM   1160 HD23 LEU A  71     -24.100  49.912  -5.663  1.00  0.00           H
ATOM   1161  N   ASN A  72     -24.457  47.445  -1.565  1.00  0.81           N
ATOM   1162  CA  ASN A  72     -24.516  48.120  -0.269  1.00  0.81           C
ATOM   1163  C   ASN A  72     -24.085  47.217   0.899  1.00  0.81           C
ATOM   1164  O   ASN A  72     -23.356  47.683   1.780  1.00  0.81           O
ATOM   1165  CB  ASN A  72     -25.929  48.673  -0.044  1.00  0.81           C
ATOM   1166  CG  ASN A  72     -25.944  49.659   1.105  1.00  0.81           C
ATOM   1167  OD1 ASN A  72     -26.080  49.306   2.264  1.00  0.81           O
ATOM   1168  ND2 ASN A  72     -25.507  50.870   0.876  1.00  0.81           N
ATOM   1169  H   ASN A  72     -25.318  47.318  -2.092  1.00  0.00           H
ATOM   1170  HA  ASN A  72     -23.816  48.955  -0.300  1.00  0.00           H
ATOM   1171  HB2 ASN A  72     -26.621  47.857   0.171  1.00  0.00           H
ATOM   1172  HB3 ASN A  72     -26.278  49.184  -0.938  1.00  0.00           H
ATOM   1173 HD21 ASN A  72     -25.373  51.155  -0.077  1.00  0.00           H
ATOM   1174 HD22 ASN A  72     -25.626  51.519   1.633  1.00  0.00           H
ATOM   1175  N   ALA A  73     -24.449  45.932   0.855  1.00  0.81           N
ATOM   1176  CA  ALA A  73     -24.040  44.920   1.824  1.00  0.81           C
ATOM   1177  C   ALA A  73     -22.536  44.605   1.734  1.00  0.81           C
ATOM   1178  O   ALA A  73     -21.843  44.681   2.750  1.00  0.81           O
ATOM   1179  CB  ALA A  73     -24.903  43.671   1.599  1.00  0.81           C
ATOM   1180  H   ALA A  73     -25.061  45.635   0.099  1.00  0.00           H
ATOM   1181  HA  ALA A  73     -24.237  45.295   2.829  1.00  0.00           H
ATOM   1182  HB1 ALA A  73     -24.647  42.907   2.333  1.00  0.00           H
ATOM   1183  HB2 ALA A  73     -25.957  43.929   1.708  1.00  0.00           H
ATOM   1184  HB3 ALA A  73     -24.739  43.273   0.596  1.00  0.00           H
ATOM   1185  N   THR A  74     -21.994  44.495   0.515  1.00  0.81           N
ATOM   1186  CA  THR A  74     -20.551  44.307   0.282  1.00  0.81           C
ATOM   1187  C   THR A  74     -19.738  45.495   0.782  1.00  0.81           C
ATOM   1188  O   THR A  74     -18.877  45.312   1.636  1.00  0.81           O
ATOM   1189  CB  THR A  74     -20.226  44.064  -1.198  1.00  0.81           C
ATOM   1190  OG1 THR A  74     -20.956  42.955  -1.661  1.00  0.81           O
ATOM   1191  CG2 THR A  74     -18.741  43.761  -1.399  1.00  0.81           C
ATOM   1192  H   THR A  74     -22.616  44.462  -0.287  1.00  0.00           H
ATOM   1193  HA  THR A  74     -20.220  43.427   0.836  1.00  0.00           H
ATOM   1194  HB  THR A  74     -20.498  44.941  -1.786  1.00  0.00           H
ATOM   1195  HG1 THR A  74     -21.884  43.223  -1.749  1.00  0.00           H
ATOM   1196 HG21 THR A  74     -18.572  43.424  -2.421  1.00  0.00           H
ATOM   1197 HG22 THR A  74     -18.416  42.976  -0.715  1.00  0.00           H
ATOM   1198 HG23 THR A  74     -18.144  44.657  -1.232  1.00  0.00           H
ATOM   1199  N   LEU A  75     -20.146  46.728   0.463  1.00  0.83           N
ATOM   1200  CA  LEU A  75     -19.518  47.938   1.008  1.00  0.83           C
ATOM   1201  C   LEU A  75     -19.683  48.070   2.535  1.00  0.83           C
ATOM   1202  O   LEU A  75     -18.815  48.640   3.192  1.00  0.83           O
ATOM   1203  CB  LEU A  75     -20.077  49.178   0.295  1.00  0.83           C
ATOM   1204  CG  LEU A  75     -19.756  49.289  -1.206  1.00  0.83           C
ATOM   1205  CD1 LEU A  75     -20.554  50.463  -1.772  1.00  0.83           C
ATOM   1206  CD2 LEU A  75     -18.272  49.528  -1.485  1.00  0.83           C
ATOM   1207  H   LEU A  75     -20.892  46.831  -0.219  1.00  0.00           H
ATOM   1208  HA  LEU A  75     -18.449  47.887   0.813  1.00  0.00           H
ATOM   1209  HB2 LEU A  75     -21.160  49.177   0.424  1.00  0.00           H
ATOM   1210  HB3 LEU A  75     -19.672  50.061   0.786  1.00  0.00           H
ATOM   1211  HG  LEU A  75     -20.056  48.381  -1.722  1.00  0.00           H
ATOM   1212 HD11 LEU A  75     -20.386  50.524  -2.846  1.00  0.00           H
ATOM   1213 HD12 LEU A  75     -20.240  51.396  -1.304  1.00  0.00           H
ATOM   1214 HD13 LEU A  75     -21.617  50.302  -1.602  1.00  0.00           H
ATOM   1215 HD21 LEU A  75     -17.688  48.666  -1.169  1.00  0.00           H
ATOM   1216 HD22 LEU A  75     -17.918  50.418  -0.968  1.00  0.00           H
ATOM   1217 HD23 LEU A  75     -18.121  49.660  -2.558  1.00  0.00           H
ATOM   1218  N   GLY A  76     -20.725  47.480   3.126  1.00  0.88           N
ATOM   1219  CA  GLY A  76     -20.852  47.340   4.578  1.00  0.88           C
ATOM   1220  C   GLY A  76     -19.789  46.412   5.165  1.00  0.88           C
ATOM   1221  O   GLY A  76     -19.065  46.824   6.066  1.00  0.88           O
ATOM   1222  H   GLY A  76     -21.379  46.970   2.543  1.00  0.00           H
ATOM   1223  HA2 GLY A  76     -20.751  48.316   5.051  1.00  0.00           H
ATOM   1224  HA3 GLY A  76     -21.834  46.930   4.814  1.00  0.00           H
ATOM   1225  N   CYS A  77     -19.568  45.246   4.558  1.00  0.84           N
ATOM   1226  CA  CYS A  77     -18.483  44.330   4.925  1.00  0.84           C
ATOM   1227  C   CYS A  77     -17.085  44.951   4.705  1.00  0.84           C
ATOM   1228  O   CYS A  77     -16.252  44.918   5.613  1.00  0.84           O
ATOM   1229  CB  CYS A  77     -18.699  43.034   4.128  1.00  0.84           C
ATOM   1230  SG  CYS A  77     -17.446  41.791   4.548  1.00  0.84           S
ATOM   1231  H   CYS A  77     -20.151  45.001   3.763  1.00  0.00           H
ATOM   1232  HA  CYS A  77     -18.560  44.094   5.988  1.00  0.00           H
ATOM   1233  HB2 CYS A  77     -19.688  42.631   4.355  1.00  0.00           H
ATOM   1234  HB3 CYS A  77     -18.645  43.243   3.059  1.00  0.00           H
ATOM   1235  HG  CYS A  77     -17.814  40.883   3.636  1.00  0.00           H
ATOM   1236  N   VAL A  78     -16.908  45.717   3.620  1.00  0.84           N
ATOM   1237  CA  VAL A  78     -15.662  46.443   3.319  1.00  0.84           C
ATOM   1238  C   VAL A  78     -15.337  47.499   4.373  1.00  0.84           C
ATOM   1239  O   VAL A  78     -14.220  47.487   4.873  1.00  0.84           O
ATOM   1240  CB  VAL A  78     -15.676  47.069   1.909  1.00  0.84           C
ATOM   1241  CG1 VAL A  78     -14.465  47.963   1.610  1.00  0.84           C
ATOM   1242  CG2 VAL A  78     -15.678  45.992   0.823  1.00  0.84           C
ATOM   1243  H   VAL A  78     -17.639  45.708   2.916  1.00  0.00           H
ATOM   1244  HA  VAL A  78     -14.857  45.717   3.355  1.00  0.00           H
ATOM   1245  HB  VAL A  78     -16.571  47.677   1.808  1.00  0.00           H
ATOM   1246 HG11 VAL A  78     -14.438  48.812   2.288  1.00  0.00           H
ATOM   1247 HG12 VAL A  78     -13.536  47.402   1.703  1.00  0.00           H
ATOM   1248 HG13 VAL A  78     -14.534  48.351   0.594  1.00  0.00           H
ATOM   1249 HG21 VAL A  78     -15.806  46.458  -0.153  1.00  0.00           H
ATOM   1250 HG22 VAL A  78     -14.731  45.450   0.842  1.00  0.00           H
ATOM   1251 HG23 VAL A  78     -16.486  45.282   0.972  1.00  0.00           H
ATOM   1252  N   LEU A  79     -16.309  48.297   4.835  1.00  0.81           N
ATOM   1253  CA  LEU A  79     -16.081  49.280   5.908  1.00  0.81           C
ATOM   1254  C   LEU A  79     -15.613  48.639   7.227  1.00  0.81           C
ATOM   1255  O   LEU A  79     -14.778  49.226   7.910  1.00  0.81           O
ATOM   1256  CB  LEU A  79     -17.361  50.097   6.164  1.00  0.81           C
ATOM   1257  CG  LEU A  79     -17.708  51.132   5.079  1.00  0.81           C
ATOM   1258  CD1 LEU A  79     -19.119  51.670   5.333  1.00  0.81           C
ATOM   1259  CD2 LEU A  79     -16.747  52.323   5.074  1.00  0.81           C
ATOM   1260  H   LEU A  79     -17.223  48.254   4.395  1.00  0.00           H
ATOM   1261  HA  LEU A  79     -15.282  49.955   5.599  1.00  0.00           H
ATOM   1262  HB2 LEU A  79     -17.252  50.627   7.112  1.00  0.00           H
ATOM   1263  HB3 LEU A  79     -18.192  49.400   6.276  1.00  0.00           H
ATOM   1264  HG  LEU A  79     -17.684  50.664   4.100  1.00  0.00           H
ATOM   1265 HD11 LEU A  79     -19.389  52.361   4.537  1.00  0.00           H
ATOM   1266 HD12 LEU A  79     -19.148  52.182   6.294  1.00  0.00           H
ATOM   1267 HD13 LEU A  79     -19.822  50.838   5.337  1.00  0.00           H
ATOM   1268 HD21 LEU A  79     -15.765  52.005   4.724  1.00  0.00           H
ATOM   1269 HD22 LEU A  79     -17.113  53.098   4.402  1.00  0.00           H
ATOM   1270 HD23 LEU A  79     -16.657  52.733   6.078  1.00  0.00           H
ATOM   1271  N   HIS A  80     -16.115  47.450   7.575  1.00  0.80           N
ATOM   1272  CA  HIS A  80     -15.684  46.737   8.785  1.00  0.80           C
ATOM   1273  C   HIS A  80     -14.267  46.150   8.640  1.00  0.80           C
ATOM   1274  O   HIS A  80     -13.435  46.373   9.516  1.00  0.80           O
ATOM   1275  CB  HIS A  80     -16.716  45.663   9.173  1.00  0.80           C
ATOM   1276  CG  HIS A  80     -18.052  46.220   9.616  1.00  0.80           C
ATOM   1277  ND1 HIS A  80     -19.097  46.595   8.805  1.00  0.80           N
ATOM   1278  CD2 HIS A  80     -18.429  46.513  10.900  1.00  0.80           C
ATOM   1279  CE1 HIS A  80     -20.084  47.077   9.576  1.00  0.80           C
ATOM   1280  NE2 HIS A  80     -19.718  47.059  10.862  1.00  0.80           N
ATOM   1281  H   HIS A  80     -16.767  46.997   6.950  1.00  0.00           H
ATOM   1282  HA  HIS A  80     -15.636  47.450   9.609  1.00  0.00           H
ATOM   1283  HB2 HIS A  80     -16.310  45.075   9.998  1.00  0.00           H
ATOM   1284  HB3 HIS A  80     -16.873  44.986   8.332  1.00  0.00           H
ATOM   1285  HD2 HIS A  80     -17.828  46.366  11.787  1.00  0.00           H
ATOM   1286  HE1 HIS A  80     -21.037  47.445   9.219  1.00  0.00           H
ATOM   1287  HD1 HIS A  80     -19.103  46.556   7.792  1.00  0.00           H
ATOM   1288  N   ARG A  81     -13.921  45.577   7.475  1.00  0.75           N
ATOM   1289  CA  ARG A  81     -12.536  45.155   7.176  1.00  0.75           C
ATOM   1290  C   ARG A  81     -11.555  46.330   7.052  1.00  0.75           C
ATOM   1291  O   ARG A  81     -10.408  46.187   7.451  1.00  0.75           O
ATOM   1292  CB  ARG A  81     -12.480  44.289   5.907  1.00  0.75           C
ATOM   1293  CG  ARG A  81     -12.726  42.787   6.139  1.00  0.75           C
ATOM   1294  CD  ARG A  81     -14.192  42.374   5.923  1.00  0.75           C
ATOM   1295  NE  ARG A  81     -14.468  40.945   6.211  1.00  0.75           N
ATOM   1296  CZ  ARG A  81     -13.932  39.864   5.664  1.00  0.75           C
ATOM   1297  NH1 ARG A  81     -12.992  39.912   4.765  1.00  0.75           N
ATOM   1298  NH2 ARG A  81     -14.329  38.673   6.003  1.00  0.75           N
ATOM   1299  H   ARG A  81     -14.628  45.496   6.752  1.00  0.00           H
ATOM   1300  HA  ARG A  81     -12.149  44.574   8.017  1.00  0.00           H
ATOM   1301  HB2 ARG A  81     -11.474  44.374   5.492  1.00  0.00           H
ATOM   1302  HB3 ARG A  81     -13.176  44.677   5.163  1.00  0.00           H
ATOM   1303  HG2 ARG A  81     -12.101  42.255   5.424  1.00  0.00           H
ATOM   1304  HG3 ARG A  81     -12.400  42.503   7.140  1.00  0.00           H
ATOM   1305  HD2 ARG A  81     -14.482  42.603   4.895  1.00  0.00           H
ATOM   1306  HD3 ARG A  81     -14.813  42.980   6.585  1.00  0.00           H
ATOM   1307  HE  ARG A  81     -15.188  40.770   6.892  1.00  0.00           H
ATOM   1308 HH11 ARG A  81     -12.520  39.071   4.493  1.00  0.00           H
ATOM   1309 HH12 ARG A  81     -12.641  40.811   4.491  1.00  0.00           H
ATOM   1310 HH21 ARG A  81     -13.898  37.853   5.622  1.00  0.00           H
ATOM   1311 HH22 ARG A  81     -15.121  38.507   6.610  1.00  0.00           H
ATOM   1312  N   LEU A  82     -11.995  47.496   6.573  1.00  0.81           N
ATOM   1313  CA  LEU A  82     -11.164  48.705   6.523  1.00  0.81           C
ATOM   1314  C   LEU A  82     -10.846  49.230   7.924  1.00  0.81           C
ATOM   1315  O   LEU A  82      -9.677  49.447   8.207  1.00  0.81           O
ATOM   1316  CB  LEU A  82     -11.836  49.801   5.672  1.00  0.81           C
ATOM   1317  CG  LEU A  82     -11.210  49.932   4.273  1.00  0.81           C
ATOM   1318  CD1 LEU A  82     -12.094  50.827   3.406  1.00  0.81           C
ATOM   1319  CD2 LEU A  82      -9.817  50.566   4.332  1.00  0.81           C
ATOM   1320  H   LEU A  82     -12.940  47.537   6.216  1.00  0.00           H
ATOM   1321  HA  LEU A  82     -10.204  48.439   6.078  1.00  0.00           H
ATOM   1322  HB2 LEU A  82     -12.899  49.589   5.578  1.00  0.00           H
ATOM   1323  HB3 LEU A  82     -11.746  50.765   6.176  1.00  0.00           H
ATOM   1324  HG  LEU A  82     -11.144  48.950   3.804  1.00  0.00           H
ATOM   1325 HD11 LEU A  82     -11.654  50.908   2.413  1.00  0.00           H
ATOM   1326 HD12 LEU A  82     -12.173  51.816   3.857  1.00  0.00           H
ATOM   1327 HD13 LEU A  82     -13.082  50.385   3.316  1.00  0.00           H
ATOM   1328 HD21 LEU A  82      -9.428  50.719   3.326  1.00  0.00           H
ATOM   1329 HD22 LEU A  82      -9.124  49.922   4.872  1.00  0.00           H
ATOM   1330 HD23 LEU A  82      -9.860  51.529   4.845  1.00  0.00           H
ATOM   1331  N   ALA A  83     -11.820  49.244   8.836  1.00  0.86           N
ATOM   1332  CA  ALA A  83     -11.589  49.604  10.236  1.00  0.86           C
ATOM   1333  C   ALA A  83     -10.622  48.627  10.953  1.00  0.86           C
ATOM   1334  O   ALA A  83      -9.747  49.056  11.706  1.00  0.86           O
ATOM   1335  CB  ALA A  83     -12.967  49.684  10.911  1.00  0.86           C
ATOM   1336  H   ALA A  83     -12.766  49.031   8.549  1.00  0.00           H
ATOM   1337  HA  ALA A  83     -11.132  50.595  10.270  1.00  0.00           H
ATOM   1338  HB1 ALA A  83     -12.858  50.054  11.930  1.00  0.00           H
ATOM   1339  HB2 ALA A  83     -13.434  48.698  10.932  1.00  0.00           H
ATOM   1340  HB3 ALA A  83     -13.607  50.369  10.353  1.00  0.00           H
ATOM   1341  N   ASP A  84     -10.689  47.333  10.618  1.00  0.82           N
ATOM   1342  CA  ASP A  84      -9.785  46.278  11.107  1.00  0.82           C
ATOM   1343  C   ASP A  84      -8.368  46.317  10.482  1.00  0.82           C
ATOM   1344  O   ASP A  84      -7.387  45.979  11.150  1.00  0.82           O
ATOM   1345  CB  ASP A  84     -10.489  44.935  10.860  1.00  0.82           C
ATOM   1346  CG  ASP A  84      -9.681  43.739  11.343  1.00  0.82           C
ATOM   1347  OD1 ASP A  84      -9.603  43.528  12.566  1.00  0.82           O
ATOM   1348  OD2 ASP A  84      -8.988  43.090  10.525  1.00  0.82           O
ATOM   1349  H   ASP A  84     -11.451  47.043  10.018  1.00  0.00           H
ATOM   1350  HA  ASP A  84      -9.662  46.395  12.185  1.00  0.00           H
ATOM   1351  HB2 ASP A  84     -11.441  44.935  11.395  1.00  0.00           H
ATOM   1352  HB3 ASP A  84     -10.691  44.819   9.797  1.00  0.00           H
ATOM   1353  N   LEU A  85      -8.207  46.844   9.265  1.00  0.80           N
ATOM   1354  CA  LEU A  85      -6.894  47.211   8.713  1.00  0.80           C
ATOM   1355  C   LEU A  85      -6.342  48.492   9.353  1.00  0.80           C
ATOM   1356  O   LEU A  85      -5.201  48.498   9.810  1.00  0.80           O
ATOM   1357  CB  LEU A  85      -6.958  47.363   7.175  1.00  0.80           C
ATOM   1358  CG  LEU A  85      -7.025  46.064   6.346  1.00  0.80           C
ATOM   1359  CD1 LEU A  85      -6.771  46.390   4.867  1.00  0.80           C
ATOM   1360  CD2 LEU A  85      -5.977  45.035   6.778  1.00  0.80           C
ATOM   1361  H   LEU A  85      -9.042  47.113   8.758  1.00  0.00           H
ATOM   1362  HA  LEU A  85      -6.172  46.438   8.967  1.00  0.00           H
ATOM   1363  HB2 LEU A  85      -6.064  47.905   6.864  1.00  0.00           H
ATOM   1364  HB3 LEU A  85      -7.816  47.983   6.912  1.00  0.00           H
ATOM   1365  HG  LEU A  85      -8.011  45.614   6.436  1.00  0.00           H
ATOM   1366 HD11 LEU A  85      -6.840  45.487   4.266  1.00  0.00           H
ATOM   1367 HD12 LEU A  85      -7.512  47.101   4.507  1.00  0.00           H
ATOM   1368 HD13 LEU A  85      -5.777  46.819   4.739  1.00  0.00           H
ATOM   1369 HD21 LEU A  85      -6.197  44.681   7.784  1.00  0.00           H
ATOM   1370 HD22 LEU A  85      -4.979  45.473   6.746  1.00  0.00           H
ATOM   1371 HD23 LEU A  85      -6.025  44.167   6.130  1.00  0.00           H
ATOM   1372  N   GLU A  86      -7.149  49.549   9.424  1.00  0.78           N
ATOM   1373  CA  GLU A  86      -6.745  50.898   9.839  1.00  0.78           C
ATOM   1374  C   GLU A  86      -6.242  50.950  11.293  1.00  0.78           C
ATOM   1375  O   GLU A  86      -5.170  51.498  11.538  1.00  0.78           O
ATOM   1376  CB  GLU A  86      -7.924  51.852   9.567  1.00  0.78           C
ATOM   1377  CG  GLU A  86      -7.660  53.323   9.913  1.00  0.78           C
ATOM   1378  CD  GLU A  86      -8.766  54.256   9.377  1.00  0.78           C
ATOM   1379  OE1 GLU A  86      -9.962  53.835   9.371  1.00  0.78           O
ATOM   1380  OE2 GLU A  86      -8.434  55.394   9.006  1.00  0.78           O
ATOM   1381  H   GLU A  86      -8.086  49.454   9.045  1.00  0.00           H
ATOM   1382  HA  GLU A  86      -5.915  51.220   9.211  1.00  0.00           H
ATOM   1383  HB2 GLU A  86      -8.150  51.797   8.499  1.00  0.00           H
ATOM   1384  HB3 GLU A  86      -8.798  51.508  10.121  1.00  0.00           H
ATOM   1385  HG2 GLU A  86      -7.587  53.427  10.998  1.00  0.00           H
ATOM   1386  HG3 GLU A  86      -6.698  53.612   9.480  1.00  0.00           H
ATOM   1387  N   GLN A  87      -6.818  50.148  12.198  1.00  0.76           N
ATOM   1388  CA  GLN A  87      -6.300  50.017  13.570  1.00  0.76           C
ATOM   1389  C   GLN A  87      -4.916  49.341  13.683  1.00  0.76           C
ATOM   1390  O   GLN A  87      -4.295  49.434  14.743  1.00  0.76           O
ATOM   1391  CB  GLN A  87      -7.328  49.287  14.452  1.00  0.76           C
ATOM   1392  CG  GLN A  87      -7.465  47.784  14.133  1.00  0.76           C
ATOM   1393  CD  GLN A  87      -8.064  46.950  15.259  1.00  0.76           C
ATOM   1394  OE1 GLN A  87      -7.623  45.841  15.524  1.00  0.76           O
ATOM   1395  NE2 GLN A  87      -8.922  47.495  16.089  1.00  0.76           N
ATOM   1396  H   GLN A  87      -7.691  49.692  11.952  1.00  0.00           H
ATOM   1397  HA  GLN A  87      -6.180  51.026  13.969  1.00  0.00           H
ATOM   1398  HB2 GLN A  87      -6.997  49.394  15.487  1.00  0.00           H
ATOM   1399  HB3 GLN A  87      -8.301  49.772  14.357  1.00  0.00           H
ATOM   1400  HG2 GLN A  87      -6.487  47.356  13.942  1.00  0.00           H
ATOM   1401  HG3 GLN A  87      -8.068  47.666  13.237  1.00  0.00           H
ATOM   1402 HE21 GLN A  87      -9.220  48.445  15.954  1.00  0.00           H
ATOM   1403 HE22 GLN A  87      -9.199  46.931  16.870  1.00  0.00           H
ATOM   1404  N   ARG A  88      -4.489  48.544  12.691  1.00  0.79           N
ATOM   1405  CA  ARG A  88      -3.178  47.853  12.679  1.00  0.79           C
ATOM   1406  C   ARG A  88      -2.132  48.562  11.811  1.00  0.79           C
ATOM   1407  O   ARG A  88      -1.061  48.007  11.568  1.00  0.79           O
ATOM   1408  CB  ARG A  88      -3.322  46.394  12.221  1.00  0.79           C
ATOM   1409  CG  ARG A  88      -4.351  45.582  13.011  1.00  0.79           C
ATOM   1410  CD  ARG A  88      -4.106  44.094  12.752  1.00  0.79           C
ATOM   1411  NE  ARG A  88      -5.280  43.284  13.109  1.00  0.79           N
ATOM   1412  CZ  ARG A  88      -6.271  42.974  12.296  1.00  0.79           C
ATOM   1413  NH1 ARG A  88      -6.350  43.401  11.076  1.00  0.79           N
ATOM   1414  NH2 ARG A  88      -7.245  42.244  12.730  1.00  0.79           N
ATOM   1415  H   ARG A  88      -5.044  48.527  11.839  1.00  0.00           H
ATOM   1416  HA  ARG A  88      -2.768  47.858  13.691  1.00  0.00           H
ATOM   1417  HB2 ARG A  88      -2.349  45.911  12.331  1.00  0.00           H
ATOM   1418  HB3 ARG A  88      -3.594  46.371  11.164  1.00  0.00           H
ATOM   1419  HG2 ARG A  88      -4.263  45.783  14.079  1.00  0.00           H
ATOM   1420  HG3 ARG A  88      -5.348  45.853  12.673  1.00  0.00           H
ATOM   1421  HD2 ARG A  88      -3.864  43.943  11.698  1.00  0.00           H
ATOM   1422  HD3 ARG A  88      -3.249  43.775  13.348  1.00  0.00           H
ATOM   1423  HE  ARG A  88      -5.428  43.072  14.081  1.00  0.00           H
ATOM   1424 HH11 ARG A  88      -7.249  43.190  10.635  1.00  0.00           H
ATOM   1425 HH12 ARG A  88      -6.123  44.379  10.973  1.00  0.00           H
ATOM   1426 HH21 ARG A  88      -8.127  42.415  12.228  1.00  0.00           H
ATOM   1427 HH22 ARG A  88      -7.369  42.135  13.714  1.00  0.00           H
ATOM   1428  N   LEU A  89      -2.537  49.648  11.163  1.00  0.81           N
ATOM   1429  CA  LEU A  89      -1.729  50.427  10.235  1.00  0.81           C
ATOM   1430  C   LEU A  89      -0.678  51.245  11.019  1.00  0.81           C
ATOM   1431  O   LEU A  89      -0.954  51.640  12.156  1.00  0.81           O
ATOM   1432  CB  LEU A  89      -2.724  51.302   9.444  1.00  0.81           C
ATOM   1433  CG  LEU A  89      -2.374  51.650   7.990  1.00  0.81           C
ATOM   1434  CD1 LEU A  89      -2.169  50.395   7.131  1.00  0.81           C
ATOM   1435  CD2 LEU A  89      -3.556  52.419   7.394  1.00  0.81           C
ATOM   1436  H   LEU A  89      -3.444  50.026  11.400  1.00  0.00           H
ATOM   1437  HA  LEU A  89      -1.231  49.727   9.569  1.00  0.00           H
ATOM   1438  HB2 LEU A  89      -3.678  50.777   9.403  1.00  0.00           H
ATOM   1439  HB3 LEU A  89      -2.893  52.225  10.001  1.00  0.00           H
ATOM   1440  HG  LEU A  89      -1.480  52.272   7.959  1.00  0.00           H
ATOM   1441 HD11 LEU A  89      -1.238  49.902   7.406  1.00  0.00           H
ATOM   1442 HD12 LEU A  89      -2.106  50.676   6.080  1.00  0.00           H
ATOM   1443 HD13 LEU A  89      -3.005  49.709   7.274  1.00  0.00           H
ATOM   1444 HD21 LEU A  89      -3.279  52.823   6.424  1.00  0.00           H
ATOM   1445 HD22 LEU A  89      -4.418  51.763   7.279  1.00  0.00           H
ATOM   1446 HD23 LEU A  89      -3.827  53.252   8.042  1.00  0.00           H
ATOM   1447  N   PRO A  90       0.521  51.513  10.464  1.00  0.81           N
ATOM   1448  CA  PRO A  90       1.505  52.371  11.126  1.00  0.81           C
ATOM   1449  C   PRO A  90       0.929  53.760  11.444  1.00  0.81           C
ATOM   1450  O   PRO A  90       0.265  54.378  10.609  1.00  0.81           O
ATOM   1451  CB  PRO A  90       2.705  52.427  10.177  1.00  0.81           C
ATOM   1452  CG  PRO A  90       2.610  51.099   9.431  1.00  0.81           C
ATOM   1453  CD  PRO A  90       1.101  50.919   9.268  1.00  0.81           C
ATOM   1454  HA  PRO A  90       1.812  51.888  12.054  1.00  0.00           H
ATOM   1455  HB2 PRO A  90       3.648  52.526  10.717  1.00  0.00           H
ATOM   1456  HB3 PRO A  90       2.581  53.237   9.460  1.00  0.00           H
ATOM   1457  HG2 PRO A  90       3.117  51.140   8.471  1.00  0.00           H
ATOM   1458  HG3 PRO A  90       3.017  50.296  10.048  1.00  0.00           H
ATOM   1459  HD2 PRO A  90       0.867  49.858   9.183  1.00  0.00           H
ATOM   1460  HD3 PRO A  90       0.758  51.461   8.386  1.00  0.00           H
ATOM   1461  N   LYS A  91       1.085  54.215  12.693  1.00  0.70           N
ATOM   1462  CA  LYS A  91       0.486  55.470  13.167  1.00  0.70           C
ATOM   1463  C   LYS A  91       1.268  56.654  12.604  1.00  0.70           C
ATOM   1464  O   LYS A  91       2.495  56.652  12.655  1.00  0.70           O
ATOM   1465  CB  LYS A  91       0.460  55.517  14.704  1.00  0.70           C
ATOM   1466  CG  LYS A  91      -0.323  54.359  15.354  1.00  0.70           C
ATOM   1467  CD  LYS A  91      -0.152  54.304  16.882  1.00  0.70           C
ATOM   1468  CE  LYS A  91      -0.551  55.592  17.605  1.00  0.70           C
ATOM   1469  NZ  LYS A  91      -1.975  55.951  17.409  1.00  0.70           N
ATOM   1470  H   LYS A  91       1.690  53.706  13.324  1.00  0.00           H
ATOM   1471  HA  LYS A  91      -0.535  55.525  12.787  1.00  0.00           H
ATOM   1472  HB2 LYS A  91       0.020  56.465  15.013  1.00  0.00           H
ATOM   1473  HB3 LYS A  91       1.483  55.499  15.066  1.00  0.00           H
ATOM   1474  HG2 LYS A  91      -1.380  54.457  15.103  1.00  0.00           H
ATOM   1475  HG3 LYS A  91       0.033  53.409  14.955  1.00  0.00           H
ATOM   1476  HD2 LYS A  91      -0.728  53.468  17.279  1.00  0.00           H
ATOM   1477  HD3 LYS A  91       0.904  54.116  17.100  1.00  0.00           H
ATOM   1478  HE2 LYS A  91      -0.322  55.492  18.670  1.00  0.00           H
ATOM   1479  HE3 LYS A  91       0.084  56.385  17.214  1.00  0.00           H
ATOM   1480  HZ1 LYS A  91      -2.179  56.806  17.911  1.00  0.00           H
ATOM   1481  HZ2 LYS A  91      -2.157  56.091  16.425  1.00  0.00           H
ATOM   1482  HZ3 LYS A  91      -2.571  55.211  17.752  1.00  0.00           H
ATOM   1483  N   ALA A  92       0.573  57.763  12.361  1.00  0.77           N
ATOM   1484  CA  ALA A  92       1.149  58.976  11.768  1.00  0.77           C
ATOM   1485  C   ALA A  92       2.414  59.535  12.464  1.00  0.77           C
ATOM   1486  O   ALA A  92       3.262  60.101  11.784  1.00  0.77           O
ATOM   1487  CB  ALA A  92       0.048  60.043  11.725  1.00  0.77           C
ATOM   1488  H   ALA A  92      -0.428  57.668  12.310  1.00  0.00           H
ATOM   1489  HA  ALA A  92       1.423  58.753  10.738  1.00  0.00           H
ATOM   1490  HB1 ALA A  92       0.421  60.918  11.189  1.00  0.00           H
ATOM   1491  HB2 ALA A  92      -0.236  60.340  12.735  1.00  0.00           H
ATOM   1492  HB3 ALA A  92      -0.828  59.666  11.197  1.00  0.00           H
ATOM   1493  N   GLN A  93       2.576  59.357  13.783  1.00  0.66           N
ATOM   1494  CA  GLN A  93       3.750  59.872  14.516  1.00  0.66           C
ATOM   1495  C   GLN A  93       5.009  58.989  14.383  1.00  0.66           C
ATOM   1496  O   GLN A  93       6.116  59.466  14.602  1.00  0.66           O
ATOM   1497  CB  GLN A  93       3.397  60.148  15.994  1.00  0.66           C
ATOM   1498  CG  GLN A  93       3.086  58.918  16.882  1.00  0.66           C
ATOM   1499  CD  GLN A  93       1.609  58.545  17.002  1.00  0.66           C
ATOM   1500  OE1 GLN A  93       1.133  58.025  17.994  1.00  0.66           O
ATOM   1501  NE2 GLN A  93       0.729  59.075  16.183  1.00  0.66           N
ATOM   1502  H   GLN A  93       1.981  58.684  14.241  1.00  0.00           H
ATOM   1503  HA  GLN A  93       4.016  60.835  14.077  1.00  0.00           H
ATOM   1504  HB2 GLN A  93       4.258  60.652  16.436  1.00  0.00           H
ATOM   1505  HB3 GLN A  93       2.577  60.864  16.047  1.00  0.00           H
ATOM   1506  HG2 GLN A  93       3.427  59.152  17.894  1.00  0.00           H
ATOM   1507  HG3 GLN A  93       3.659  58.054  16.543  1.00  0.00           H
ATOM   1508 HE21 GLN A  93      -0.175  59.124  16.600  1.00  0.00           H
ATOM   1509 HE22 GLN A  93       1.067  59.784  15.557  1.00  0.00           H
ATOM   1510  N   ASP A  94       4.845  57.726  13.980  1.00  0.73           N
ATOM   1511  CA  ASP A  94       5.915  56.725  13.886  1.00  0.73           C
ATOM   1512  C   ASP A  94       6.459  56.562  12.453  1.00  0.73           C
ATOM   1513  O   ASP A  94       7.412  55.806  12.236  1.00  0.73           O
ATOM   1514  CB  ASP A  94       5.386  55.376  14.405  1.00  0.73           C
ATOM   1515  CG  ASP A  94       4.730  55.441  15.790  1.00  0.73           C
ATOM   1516  OD1 ASP A  94       5.335  56.051  16.701  1.00  0.73           O
ATOM   1517  OD2 ASP A  94       3.614  54.894  15.928  1.00  0.73           O
ATOM   1518  H   ASP A  94       3.911  57.403  13.766  1.00  0.00           H
ATOM   1519  HA  ASP A  94       6.746  57.032  14.524  1.00  0.00           H
ATOM   1520  HB2 ASP A  94       6.215  54.669  14.449  1.00  0.00           H
ATOM   1521  HB3 ASP A  94       4.658  54.994  13.687  1.00  0.00           H
ATOM   1522  N   LEU A  95       5.815  57.196  11.461  1.00  0.68           N
ATOM   1523  CA  LEU A  95       6.102  57.001  10.035  1.00  0.68           C
ATOM   1524  C   LEU A  95       7.524  57.427   9.660  1.00  0.68           C
ATOM   1525  O   LEU A  95       8.266  56.598   9.144  1.00  0.68           O
ATOM   1526  CB  LEU A  95       5.079  57.742   9.150  1.00  0.68           C
ATOM   1527  CG  LEU A  95       3.606  57.332   9.296  1.00  0.68           C
ATOM   1528  CD1 LEU A  95       2.782  57.990   8.187  1.00  0.68           C
ATOM   1529  CD2 LEU A  95       3.361  55.829   9.195  1.00  0.68           C
ATOM   1530  H   LEU A  95       5.042  57.793  11.719  1.00  0.00           H
ATOM   1531  HA  LEU A  95       6.039  55.935   9.816  1.00  0.00           H
ATOM   1532  HB2 LEU A  95       5.155  58.814   9.344  1.00  0.00           H
ATOM   1533  HB3 LEU A  95       5.365  57.582   8.113  1.00  0.00           H
ATOM   1534  HG  LEU A  95       3.245  57.674  10.261  1.00  0.00           H
ATOM   1535 HD11 LEU A  95       1.728  57.753   8.311  1.00  0.00           H
ATOM   1536 HD12 LEU A  95       2.911  59.071   8.230  1.00  0.00           H
ATOM   1537 HD13 LEU A  95       3.110  57.631   7.210  1.00  0.00           H
ATOM   1538 HD21 LEU A  95       3.847  55.320  10.025  1.00  0.00           H
ATOM   1539 HD22 LEU A  95       3.739  55.447   8.247  1.00  0.00           H
ATOM   1540 HD23 LEU A  95       2.289  55.637   9.255  1.00  0.00           H
ATOM   1541  N   GLU A  96       7.963  58.619  10.078  1.00  0.65           N
ATOM   1542  CA  GLU A  96       9.303  59.141   9.766  1.00  0.65           C
ATOM   1543  C   GLU A  96      10.424  58.259  10.340  1.00  0.65           C
ATOM   1544  O   GLU A  96      11.264  57.762   9.590  1.00  0.65           O
ATOM   1545  CB  GLU A  96       9.414  60.588  10.276  1.00  0.65           C
ATOM   1546  CG  GLU A  96      10.735  61.251   9.865  1.00  0.65           C
ATOM   1547  CD  GLU A  96      10.757  62.732  10.258  1.00  0.65           C
ATOM   1548  OE1 GLU A  96      10.884  63.572   9.342  1.00  0.65           O
ATOM   1549  OE2 GLU A  96      10.630  62.998  11.476  1.00  0.65           O
ATOM   1550  H   GLU A  96       7.303  59.245  10.515  1.00  0.00           H
ATOM   1551  HA  GLU A  96       9.431  59.158   8.683  1.00  0.00           H
ATOM   1552  HB2 GLU A  96       8.588  61.168   9.860  1.00  0.00           H
ATOM   1553  HB3 GLU A  96       9.325  60.594  11.365  1.00  0.00           H
ATOM   1554  HG2 GLU A  96      10.860  61.147   8.784  1.00  0.00           H
ATOM   1555  HG3 GLU A  96      11.567  60.739  10.353  1.00  0.00           H
ATOM   1556  N   ARG A  97      10.280  57.824  11.601  1.00  0.60           N
ATOM   1557  CA  ARG A  97      11.203  56.870  12.242  1.00  0.60           C
ATOM   1558  C   ARG A  97      11.215  55.493  11.565  1.00  0.60           C
ATOM   1559  O   ARG A  97      12.217  54.787  11.642  1.00  0.60           O
ATOM   1560  CB  ARG A  97      10.850  56.760  13.734  1.00  0.60           C
ATOM   1561  CG  ARG A  97      11.918  55.969  14.501  1.00  0.60           C
ATOM   1562  CD  ARG A  97      11.591  55.898  15.992  1.00  0.60           C
ATOM   1563  NE  ARG A  97      12.675  55.217  16.726  1.00  0.60           N
ATOM   1564  CZ  ARG A  97      13.739  55.781  17.271  1.00  0.60           C
ATOM   1565  NH1 ARG A  97      13.932  57.071  17.255  1.00  0.60           N
ATOM   1566  NH2 ARG A  97      14.648  55.044  17.844  1.00  0.60           N
ATOM   1567  H   ARG A  97       9.507  58.199  12.134  1.00  0.00           H
ATOM   1568  HA  ARG A  97      12.215  57.262  12.134  1.00  0.00           H
ATOM   1569  HB2 ARG A  97       9.879  56.273  13.848  1.00  0.00           H
ATOM   1570  HB3 ARG A  97      10.788  57.765  14.157  1.00  0.00           H
ATOM   1571  HG2 ARG A  97      11.973  54.948  14.125  1.00  0.00           H
ATOM   1572  HG3 ARG A  97      12.887  56.451  14.360  1.00  0.00           H
ATOM   1573  HD2 ARG A  97      11.427  56.904  16.381  1.00  0.00           H
ATOM   1574  HD3 ARG A  97      10.662  55.335  16.115  1.00  0.00           H
ATOM   1575  HE  ARG A  97      12.621  54.213  16.756  1.00  0.00           H
ATOM   1576 HH11 ARG A  97      13.255  57.653  16.792  1.00  0.00           H
ATOM   1577 HH12 ARG A  97      14.747  57.482  17.668  1.00  0.00           H
ATOM   1578 HH21 ARG A  97      14.552  54.044  17.848  1.00  0.00           H
ATOM   1579 HH22 ARG A  97      15.458  55.473  18.250  1.00  0.00           H
ATOM   1580  N   SER A  98      10.101  55.098  10.954  1.00  0.73           N
ATOM   1581  CA  SER A  98       9.959  53.843  10.208  1.00  0.73           C
ATOM   1582  C   SER A  98      10.299  53.972   8.710  1.00  0.73           C
ATOM   1583  O   SER A  98      10.216  52.977   7.993  1.00  0.73           O
ATOM   1584  CB  SER A  98       8.542  53.290  10.403  1.00  0.73           C
ATOM   1585  OG  SER A  98       8.210  53.200  11.778  1.00  0.73           O
ATOM   1586  H   SER A  98       9.318  55.739  10.949  1.00  0.00           H
ATOM   1587  HA  SER A  98      10.653  53.110  10.620  1.00  0.00           H
ATOM   1588  HB2 SER A  98       8.480  52.296   9.962  1.00  0.00           H
ATOM   1589  HB3 SER A  98       7.822  53.943   9.912  1.00  0.00           H
ATOM   1590  HG  SER A  98       7.979  54.101  12.072  1.00  0.00           H
ATOM   1591  N   GLY A  99      10.659  55.169   8.222  1.00  0.78           N
ATOM   1592  CA  GLY A  99      10.939  55.455   6.807  1.00  0.78           C
ATOM   1593  C   GLY A  99       9.707  55.471   5.887  1.00  0.78           C
ATOM   1594  O   GLY A  99       9.829  55.172   4.701  1.00  0.78           O
ATOM   1595  H   GLY A  99      10.696  55.957   8.861  1.00  0.00           H
ATOM   1596  HA2 GLY A  99      11.401  56.440   6.748  1.00  0.00           H
ATOM   1597  HA3 GLY A  99      11.647  54.722   6.421  1.00  0.00           H
ATOM   1598  N   LEU A 100       8.508  55.689   6.438  1.00  0.74           N
ATOM   1599  CA  LEU A 100       7.221  55.604   5.735  1.00  0.74           C
ATOM   1600  C   LEU A 100       6.646  56.991   5.376  1.00  0.74           C
ATOM   1601  O   LEU A 100       6.826  57.968   6.102  1.00  0.74           O
ATOM   1602  CB  LEU A 100       6.229  54.787   6.584  1.00  0.74           C
ATOM   1603  CG  LEU A 100       6.703  53.383   7.010  1.00  0.74           C
ATOM   1604  CD1 LEU A 100       5.661  52.771   7.946  1.00  0.74           C
ATOM   1605  CD2 LEU A 100       6.908  52.434   5.829  1.00  0.74           C
ATOM   1606  H   LEU A 100       8.495  55.966   7.414  1.00  0.00           H
ATOM   1607  HA  LEU A 100       7.375  55.071   4.796  1.00  0.00           H
ATOM   1608  HB2 LEU A 100       5.297  54.689   6.029  1.00  0.00           H
ATOM   1609  HB3 LEU A 100       6.022  55.358   7.488  1.00  0.00           H
ATOM   1610  HG  LEU A 100       7.635  53.461   7.562  1.00  0.00           H
ATOM   1611 HD11 LEU A 100       5.980  51.773   8.246  1.00  0.00           H
ATOM   1612 HD12 LEU A 100       5.554  53.392   8.834  1.00  0.00           H
ATOM   1613 HD13 LEU A 100       4.704  52.702   7.432  1.00  0.00           H
ATOM   1614 HD21 LEU A 100       7.689  52.819   5.173  1.00  0.00           H
ATOM   1615 HD22 LEU A 100       7.228  51.459   6.197  1.00  0.00           H
ATOM   1616 HD23 LEU A 100       5.985  52.317   5.268  1.00  0.00           H
ATOM   1617  N   ASN A 101       5.861  57.065   4.300  1.00  0.80           N
ATOM   1618  CA  ASN A 101       5.302  58.308   3.753  1.00  0.80           C
ATOM   1619  C   ASN A 101       3.920  58.653   4.354  1.00  0.80           C
ATOM   1620  O   ASN A 101       2.982  57.867   4.226  1.00  0.80           O
ATOM   1621  CB  ASN A 101       5.229  58.115   2.224  1.00  0.80           C
ATOM   1622  CG  ASN A 101       4.959  59.341   1.362  1.00  0.80           C
ATOM   1623  OD1 ASN A 101       5.009  59.254   0.155  1.00  0.80           O
ATOM   1624  ND2 ASN A 101       4.797  60.536   1.885  1.00  0.80           N
ATOM   1625  H   ASN A 101       5.708  56.222   3.768  1.00  0.00           H
ATOM   1626  HA  ASN A 101       5.997  59.120   3.973  1.00  0.00           H
ATOM   1627  HB2 ASN A 101       4.451  57.384   1.996  1.00  0.00           H
ATOM   1628  HB3 ASN A 101       6.177  57.706   1.877  1.00  0.00           H
ATOM   1629 HD21 ASN A 101       4.723  61.268   1.193  1.00  0.00           H
ATOM   1630 HD22 ASN A 101       4.914  60.714   2.858  1.00  0.00           H
ATOM   1631  N   ILE A 102       3.731  59.902   4.806  1.00  0.74           N
ATOM   1632  CA  ILE A 102       2.416  60.399   5.264  1.00  0.74           C
ATOM   1633  C   ILE A 102       1.331  60.437   4.168  1.00  0.74           C
ATOM   1634  O   ILE A 102       0.225  59.977   4.438  1.00  0.74           O
ATOM   1635  CB  ILE A 102       2.569  61.754   6.000  1.00  0.74           C
ATOM   1636  CG1 ILE A 102       1.295  62.199   6.753  1.00  0.74           C
ATOM   1637  CG2 ILE A 102       2.976  62.897   5.052  1.00  0.74           C
ATOM   1638  CD1 ILE A 102       0.884  61.270   7.902  1.00  0.74           C
ATOM   1639  H   ILE A 102       4.538  60.477   4.997  1.00  0.00           H
ATOM   1640  HA  ILE A 102       2.059  59.676   5.994  1.00  0.00           H
ATOM   1641  HB  ILE A 102       3.363  61.643   6.740  1.00  0.00           H
ATOM   1642 HG12 ILE A 102       0.464  62.288   6.054  1.00  0.00           H
ATOM   1643 HG13 ILE A 102       1.468  63.188   7.181  1.00  0.00           H
ATOM   1644 HG21 ILE A 102       3.873  62.643   4.491  1.00  0.00           H
ATOM   1645 HG22 ILE A 102       2.160  63.127   4.362  1.00  0.00           H
ATOM   1646 HG23 ILE A 102       3.178  63.797   5.635  1.00  0.00           H
ATOM   1647 HD11 ILE A 102       0.015  61.690   8.408  1.00  0.00           H
ATOM   1648 HD12 ILE A 102       1.702  61.179   8.617  1.00  0.00           H
ATOM   1649 HD13 ILE A 102       0.619  60.288   7.517  1.00  0.00           H
ATOM   1650  N   GLU A 103       1.684  60.691   2.900  1.00  0.77           N
ATOM   1651  CA  GLU A 103       0.716  60.719   1.782  1.00  0.77           C
ATOM   1652  C   GLU A 103       0.051  59.350   1.534  1.00  0.77           C
ATOM   1653  O   GLU A 103      -1.126  59.268   1.175  1.00  0.77           O
ATOM   1654  CB  GLU A 103       1.421  61.219   0.503  1.00  0.77           C
ATOM   1655  CG  GLU A 103       0.432  61.467  -0.656  1.00  0.77           C
ATOM   1656  CD  GLU A 103       1.071  61.778  -2.024  1.00  0.77           C
ATOM   1657  OE1 GLU A 103       2.255  61.421  -2.192  1.00  0.77           O
ATOM   1658  OE2 GLU A 103       0.277  61.748  -2.995  1.00  0.77           O
ATOM   1659  H   GLU A 103       2.615  61.018   2.708  1.00  0.00           H
ATOM   1660  HA  GLU A 103      -0.075  61.428   2.027  1.00  0.00           H
ATOM   1661  HB2 GLU A 103       1.947  62.150   0.725  1.00  0.00           H
ATOM   1662  HB3 GLU A 103       2.155  60.467   0.209  1.00  0.00           H
ATOM   1663  HG2 GLU A 103      -0.231  62.288  -0.380  1.00  0.00           H
ATOM   1664  HG3 GLU A 103      -0.179  60.577  -0.794  1.00  0.00           H
ATOM   1665  N   ASP A 104       0.751  58.256   1.841  1.00  0.80           N
ATOM   1666  CA  ASP A 104       0.190  56.907   1.760  1.00  0.80           C
ATOM   1667  C   ASP A 104      -0.820  56.620   2.881  1.00  0.80           C
ATOM   1668  O   ASP A 104      -1.879  56.046   2.615  1.00  0.80           O
ATOM   1669  CB  ASP A 104       1.335  55.880   1.702  1.00  0.80           C
ATOM   1670  CG  ASP A 104       2.116  55.967   0.380  1.00  0.80           C
ATOM   1671  OD1 ASP A 104       1.481  56.257  -0.653  1.00  0.80           O
ATOM   1672  OD2 ASP A 104       3.188  55.322   0.295  1.00  0.80           O
ATOM   1673  H   ASP A 104       1.667  58.376   2.247  1.00  0.00           H
ATOM   1674  HA  ASP A 104      -0.371  56.831   0.830  1.00  0.00           H
ATOM   1675  HB2 ASP A 104       0.916  54.878   1.795  1.00  0.00           H
ATOM   1676  HB3 ASP A 104       2.009  56.036   2.545  1.00  0.00           H
ATOM   1677  N   LEU A 105      -0.627  57.191   4.074  1.00  0.79           N
ATOM   1678  CA  LEU A 105      -1.640  57.171   5.133  1.00  0.79           C
ATOM   1679  C   LEU A 105      -2.834  58.087   4.809  1.00  0.79           C
ATOM   1680  O   LEU A 105      -3.979  57.656   4.941  1.00  0.79           O
ATOM   1681  CB  LEU A 105      -0.979  57.527   6.479  1.00  0.79           C
ATOM   1682  CG  LEU A 105      -1.929  57.417   7.687  1.00  0.79           C
ATOM   1683  CD1 LEU A 105      -2.380  55.978   7.950  1.00  0.79           C
ATOM   1684  CD2 LEU A 105      -1.233  57.901   8.958  1.00  0.79           C
ATOM   1685  H   LEU A 105       0.162  57.821   4.171  1.00  0.00           H
ATOM   1686  HA  LEU A 105      -2.024  56.155   5.194  1.00  0.00           H
ATOM   1687  HB2 LEU A 105      -0.122  56.876   6.642  1.00  0.00           H
ATOM   1688  HB3 LEU A 105      -0.611  58.551   6.422  1.00  0.00           H
ATOM   1689  HG  LEU A 105      -2.805  58.042   7.521  1.00  0.00           H
ATOM   1690 HD21 LEU A 105      -0.884  58.923   8.809  1.00  0.00           H
ATOM   1691 HD22 LEU A 105      -0.387  57.253   9.190  1.00  0.00           H
ATOM   1692 HD23 LEU A 105      -1.942  57.887   9.783  1.00  0.00           H
ATOM   1693 HD11 LEU A 105      -2.948  55.603   7.101  1.00  0.00           H
ATOM   1694 HD12 LEU A 105      -1.511  55.340   8.119  1.00  0.00           H
ATOM   1695 HD13 LEU A 105      -3.021  55.950   8.829  1.00  0.00           H
ATOM   1696  N   GLU A 106      -2.588  59.278   4.262  1.00  0.75           N
ATOM   1697  CA  GLU A 106      -3.629  60.244   3.878  1.00  0.75           C
ATOM   1698  C   GLU A 106      -4.543  59.700   2.763  1.00  0.75           C
ATOM   1699  O   GLU A 106      -5.771  59.683   2.913  1.00  0.75           O
ATOM   1700  CB  GLU A 106      -2.969  61.563   3.435  1.00  0.75           C
ATOM   1701  CG  GLU A 106      -2.293  62.305   4.604  1.00  0.75           C
ATOM   1702  CD  GLU A 106      -1.423  63.495   4.166  1.00  0.75           C
ATOM   1703  OE1 GLU A 106      -1.151  64.345   5.042  1.00  0.75           O
ATOM   1704  OE2 GLU A 106      -0.949  63.496   3.007  1.00  0.75           O
ATOM   1705  H   GLU A 106      -1.616  59.571   4.175  1.00  0.00           H
ATOM   1706  HA  GLU A 106      -4.258  60.453   4.744  1.00  0.00           H
ATOM   1707  HB2 GLU A 106      -2.239  61.335   2.660  1.00  0.00           H
ATOM   1708  HB3 GLU A 106      -3.729  62.218   3.006  1.00  0.00           H
ATOM   1709  HG2 GLU A 106      -3.075  62.655   5.282  1.00  0.00           H
ATOM   1710  HG3 GLU A 106      -1.667  61.611   5.164  1.00  0.00           H
ATOM   1711  N   LYS A 107      -3.964  59.042   1.747  1.00  0.76           N
ATOM   1712  CA  LYS A 107      -4.707  58.313   0.701  1.00  0.76           C
ATOM   1713  C   LYS A 107      -5.573  57.190   1.271  1.00  0.76           C
ATOM   1714  O   LYS A 107      -6.740  57.064   0.890  1.00  0.76           O
ATOM   1715  CB  LYS A 107      -3.721  57.734  -0.326  1.00  0.76           C
ATOM   1716  CG  LYS A 107      -3.208  58.803  -1.296  1.00  0.76           C
ATOM   1717  CD  LYS A 107      -2.085  58.250  -2.186  1.00  0.76           C
ATOM   1718  CE  LYS A 107      -1.589  59.399  -3.068  1.00  0.76           C
ATOM   1719  NZ  LYS A 107      -0.206  59.201  -3.563  1.00  0.76           N
ATOM   1720  H   LYS A 107      -2.944  59.071   1.694  1.00  0.00           H
ATOM   1721  HA  LYS A 107      -5.385  59.005   0.204  1.00  0.00           H
ATOM   1722  HB2 LYS A 107      -4.224  56.964  -0.910  1.00  0.00           H
ATOM   1723  HB3 LYS A 107      -2.881  57.273   0.199  1.00  0.00           H
ATOM   1724  HG2 LYS A 107      -2.826  59.655  -0.734  1.00  0.00           H
ATOM   1725  HG3 LYS A 107      -4.035  59.148  -1.920  1.00  0.00           H
ATOM   1726  HD2 LYS A 107      -1.275  57.895  -1.545  1.00  0.00           H
ATOM   1727  HD3 LYS A 107      -2.457  57.427  -2.800  1.00  0.00           H
ATOM   1728  HE2 LYS A 107      -2.284  59.564  -3.895  1.00  0.00           H
ATOM   1729  HE3 LYS A 107      -1.585  60.309  -2.458  1.00  0.00           H
ATOM   1730  HZ1 LYS A 107       0.206  60.140  -3.661  1.00  0.00           H
ATOM   1731  HZ2 LYS A 107      -0.166  58.727  -4.448  1.00  0.00           H
ATOM   1732  HZ3 LYS A 107       0.375  58.758  -2.866  1.00  0.00           H
ATOM   1733  N   LEU A 108      -5.051  56.430   2.234  1.00  0.78           N
ATOM   1734  CA  LEU A 108      -5.794  55.356   2.900  1.00  0.78           C
ATOM   1735  C   LEU A 108      -6.953  55.885   3.757  1.00  0.78           C
ATOM   1736  O   LEU A 108      -8.067  55.366   3.642  1.00  0.78           O
ATOM   1737  CB  LEU A 108      -4.809  54.494   3.713  1.00  0.78           C
ATOM   1738  CG  LEU A 108      -3.904  53.641   2.806  1.00  0.78           C
ATOM   1739  CD1 LEU A 108      -2.716  53.061   3.571  1.00  0.78           C
ATOM   1740  CD2 LEU A 108      -4.676  52.470   2.203  1.00  0.78           C
ATOM   1741  H   LEU A 108      -4.098  56.620   2.526  1.00  0.00           H
ATOM   1742  HA  LEU A 108      -6.256  54.738   2.133  1.00  0.00           H
ATOM   1743  HB2 LEU A 108      -5.358  53.839   4.390  1.00  0.00           H
ATOM   1744  HB3 LEU A 108      -4.186  55.152   4.321  1.00  0.00           H
ATOM   1745  HG  LEU A 108      -3.524  54.246   1.985  1.00  0.00           H
ATOM   1746 HD11 LEU A 108      -2.230  53.846   4.151  1.00  0.00           H
ATOM   1747 HD12 LEU A 108      -1.986  52.683   2.859  1.00  0.00           H
ATOM   1748 HD13 LEU A 108      -3.035  52.256   4.228  1.00  0.00           H
ATOM   1749 HD21 LEU A 108      -5.478  52.828   1.562  1.00  0.00           H
ATOM   1750 HD22 LEU A 108      -3.987  51.909   1.585  1.00  0.00           H
ATOM   1751 HD23 LEU A 108      -5.080  51.834   2.989  1.00  0.00           H
ATOM   1752  N   GLN A 109      -6.784  57.030   4.416  1.00  0.73           N
ATOM   1753  CA  GLN A 109      -7.842  57.678   5.201  1.00  0.73           C
ATOM   1754  C   GLN A 109      -9.001  58.226   4.344  1.00  0.73           C
ATOM   1755  O   GLN A 109     -10.153  58.172   4.788  1.00  0.73           O
ATOM   1756  CB  GLN A 109      -7.212  58.739   6.117  1.00  0.73           C
ATOM   1757  CG  GLN A 109      -6.400  58.038   7.223  1.00  0.73           C
ATOM   1758  CD  GLN A 109      -5.609  58.982   8.117  1.00  0.73           C
ATOM   1759  OE1 GLN A 109      -5.294  60.112   7.794  1.00  0.73           O
ATOM   1760  NE2 GLN A 109      -5.293  58.566   9.323  1.00  0.73           N
ATOM   1761  H   GLN A 109      -5.848  57.433   4.450  1.00  0.00           H
ATOM   1762  HA  GLN A 109      -8.289  56.922   5.849  1.00  0.00           H
ATOM   1763  HB2 GLN A 109      -6.570  59.403   5.535  1.00  0.00           H
ATOM   1764  HB3 GLN A 109      -7.997  59.334   6.586  1.00  0.00           H
ATOM   1765  HG2 GLN A 109      -5.692  57.335   6.789  1.00  0.00           H
ATOM   1766  HG3 GLN A 109      -7.087  57.464   7.845  1.00  0.00           H
ATOM   1767 HE21 GLN A 109      -5.609  57.664   9.633  1.00  0.00           H
ATOM   1768 HE22 GLN A 109      -4.787  59.225   9.882  1.00  0.00           H
ATOM   1769  N   MET A 110      -8.801  58.436   3.036  1.00  0.79           N
ATOM   1770  CA  MET A 110      -9.898  58.692   2.084  1.00  0.79           C
ATOM   1771  C   MET A 110     -10.823  57.489   1.830  1.00  0.79           C
ATOM   1772  O   MET A 110     -11.924  57.677   1.297  1.00  0.79           O
ATOM   1773  CB  MET A 110      -9.362  59.198   0.735  1.00  0.79           C
ATOM   1774  CG  MET A 110      -8.588  60.513   0.857  1.00  0.79           C
ATOM   1775  SD  MET A 110      -9.504  61.894   1.611  1.00  0.79           S
ATOM   1776  CE  MET A 110     -10.876  62.152   0.456  1.00  0.79           C
ATOM   1777  H   MET A 110      -7.840  58.460   2.703  1.00  0.00           H
ATOM   1778  HA  MET A 110     -10.527  59.472   2.509  1.00  0.00           H
ATOM   1779  HB2 MET A 110     -10.200  59.361   0.058  1.00  0.00           H
ATOM   1780  HB3 MET A 110      -8.724  58.442   0.283  1.00  0.00           H
ATOM   1781  HG2 MET A 110      -8.251  60.812  -0.135  1.00  0.00           H
ATOM   1782  HG3 MET A 110      -7.698  60.330   1.456  1.00  0.00           H
ATOM   1783  HE1 MET A 110     -11.444  63.024   0.781  1.00  0.00           H
ATOM   1784  HE2 MET A 110     -11.531  61.282   0.453  1.00  0.00           H
ATOM   1785  HE3 MET A 110     -10.487  62.333  -0.546  1.00  0.00           H
ATOM   1786  N   ALA A 111     -10.436  56.255   2.176  1.00  0.82           N
ATOM   1787  CA  ALA A 111     -11.208  55.057   1.830  1.00  0.82           C
ATOM   1788  C   ALA A 111     -12.603  55.052   2.471  1.00  0.82           C
ATOM   1789  O   ALA A 111     -13.614  54.887   1.778  1.00  0.82           O
ATOM   1790  CB  ALA A 111     -10.428  53.806   2.241  1.00  0.82           C
ATOM   1791  H   ALA A 111      -9.529  56.133   2.626  1.00  0.00           H
ATOM   1792  HA  ALA A 111     -11.338  55.041   0.747  1.00  0.00           H
ATOM   1793  HB1 ALA A 111     -10.456  53.656   3.318  1.00  0.00           H
ATOM   1794  HB2 ALA A 111      -9.388  53.910   1.967  1.00  0.00           H
ATOM   1795  HB3 ALA A 111     -10.840  52.937   1.735  1.00  0.00           H
ATOM   1796  N   ARG A 112     -12.670  55.337   3.779  1.00  0.73           N
ATOM   1797  CA  ARG A 112     -13.925  55.370   4.540  1.00  0.73           C
ATOM   1798  C   ARG A 112     -14.853  56.513   4.090  1.00  0.73           C
ATOM   1799  O   ARG A 112     -15.965  56.182   3.670  1.00  0.73           O
ATOM   1800  CB  ARG A 112     -13.618  55.303   6.050  1.00  0.73           C
ATOM   1801  CG  ARG A 112     -14.869  55.448   6.930  1.00  0.73           C
ATOM   1802  CD  ARG A 112     -14.550  55.202   8.416  1.00  0.73           C
ATOM   1803  NE  ARG A 112     -15.624  54.438   9.088  1.00  0.73           N
ATOM   1804  CZ  ARG A 112     -16.766  54.892   9.574  1.00  0.73           C
ATOM   1805  NH1 ARG A 112     -17.054  56.162   9.620  1.00  0.73           N
ATOM   1806  NH2 ARG A 112     -17.668  54.056  10.008  1.00  0.73           N
ATOM   1807  H   ARG A 112     -11.795  55.533   4.257  1.00  0.00           H
ATOM   1808  HA  ARG A 112     -14.470  54.459   4.290  1.00  0.00           H
ATOM   1809  HB2 ARG A 112     -13.166  54.329   6.250  1.00  0.00           H
ATOM   1810  HB3 ARG A 112     -12.884  56.053   6.338  1.00  0.00           H
ATOM   1811  HG2 ARG A 112     -15.610  54.726   6.589  1.00  0.00           H
ATOM   1812  HG3 ARG A 112     -15.289  56.449   6.818  1.00  0.00           H
ATOM   1813  HD2 ARG A 112     -14.369  56.156   8.917  1.00  0.00           H
ATOM   1814  HD3 ARG A 112     -13.626  54.623   8.495  1.00  0.00           H
ATOM   1815  HE  ARG A 112     -15.434  53.456   9.207  1.00  0.00           H
ATOM   1816 HH11 ARG A 112     -16.315  56.815   9.420  1.00  0.00           H
ATOM   1817 HH12 ARG A 112     -17.896  56.483  10.060  1.00  0.00           H
ATOM   1818 HH21 ARG A 112     -17.440  53.079  10.076  1.00  0.00           H
ATOM   1819 HH22 ARG A 112     -18.513  54.400  10.423  1.00  0.00           H
ATOM   1820  N   PRO A 113     -14.435  57.796   4.017  1.00  0.83           N
ATOM   1821  CA  PRO A 113     -15.293  58.882   3.533  1.00  0.83           C
ATOM   1822  C   PRO A 113     -15.798  58.678   2.096  1.00  0.83           C
ATOM   1823  O   PRO A 113     -17.009  58.760   1.876  1.00  0.83           O
ATOM   1824  CB  PRO A 113     -14.468  60.169   3.670  1.00  0.83           C
ATOM   1825  CG  PRO A 113     -13.467  59.839   4.772  1.00  0.83           C
ATOM   1826  CD  PRO A 113     -13.198  58.357   4.539  1.00  0.83           C
ATOM   1827  HA  PRO A 113     -16.156  58.954   4.195  1.00  0.00           H
ATOM   1828  HB2 PRO A 113     -15.094  61.020   3.944  1.00  0.00           H
ATOM   1829  HB3 PRO A 113     -13.926  60.378   2.746  1.00  0.00           H
ATOM   1830  HG2 PRO A 113     -13.929  59.980   5.751  1.00  0.00           H
ATOM   1831  HG3 PRO A 113     -12.555  60.431   4.688  1.00  0.00           H
ATOM   1832  HD2 PRO A 113     -12.415  58.246   3.794  1.00  0.00           H
ATOM   1833  HD3 PRO A 113     -12.887  57.907   5.477  1.00  0.00           H
ATOM   1834  N   ASN A 114     -14.945  58.190   1.181  1.00  0.78           N
ATOM   1835  CA  ASN A 114     -15.353  57.850  -0.190  1.00  0.78           C
ATOM   1836  C   ASN A 114     -16.470  56.794  -0.217  1.00  0.78           C
ATOM   1837  O   ASN A 114     -17.502  57.000  -0.864  1.00  0.78           O
ATOM   1838  CB  ASN A 114     -14.141  57.353  -1.009  1.00  0.78           C
ATOM   1839  CG  ASN A 114     -13.172  58.450  -1.418  1.00  0.78           C
ATOM   1840  OD1 ASN A 114     -13.570  59.557  -1.733  1.00  0.78           O
ATOM   1841  ND2 ASN A 114     -11.978  58.093  -1.821  1.00  0.78           N
ATOM   1842  H   ASN A 114     -13.961  58.111   1.423  1.00  0.00           H
ATOM   1843  HA  ASN A 114     -15.757  58.749  -0.663  1.00  0.00           H
ATOM   1844  HB2 ASN A 114     -13.607  56.591  -0.440  1.00  0.00           H
ATOM   1845  HB3 ASN A 114     -14.506  56.895  -1.929  1.00  0.00           H
ATOM   1846 HD21 ASN A 114     -11.361  58.876  -1.965  1.00  0.00           H
ATOM   1847 HD22 ASN A 114     -11.611  57.240  -1.433  1.00  0.00           H
ATOM   1848  N   ILE A 115     -16.303  55.690   0.523  1.00  0.79           N
ATOM   1849  CA  ILE A 115     -17.296  54.610   0.571  1.00  0.79           C
ATOM   1850  C   ILE A 115     -18.606  55.085   1.216  1.00  0.79           C
ATOM   1851  O   ILE A 115     -19.668  54.792   0.671  1.00  0.79           O
ATOM   1852  CB  ILE A 115     -16.711  53.351   1.254  1.00  0.79           C
ATOM   1853  CG1 ILE A 115     -15.619  52.711   0.365  1.00  0.79           C
ATOM   1854  CG2 ILE A 115     -17.814  52.312   1.540  1.00  0.79           C
ATOM   1855  CD1 ILE A 115     -14.758  51.679   1.106  1.00  0.79           C
ATOM   1856  H   ILE A 115     -15.442  55.584   1.054  1.00  0.00           H
ATOM   1857  HA  ILE A 115     -17.546  54.337  -0.455  1.00  0.00           H
ATOM   1858  HB  ILE A 115     -16.260  53.651   2.202  1.00  0.00           H
ATOM   1859 HG12 ILE A 115     -16.081  52.233  -0.500  1.00  0.00           H
ATOM   1860 HG13 ILE A 115     -14.947  53.484  -0.006  1.00  0.00           H
ATOM   1861 HD11 ILE A 115     -13.908  51.396   0.487  1.00  0.00           H
ATOM   1862 HD12 ILE A 115     -15.340  50.785   1.321  1.00  0.00           H
ATOM   1863 HD13 ILE A 115     -14.385  52.107   2.036  1.00  0.00           H
ATOM   1864 HG21 ILE A 115     -18.491  52.683   2.306  1.00  0.00           H
ATOM   1865 HG22 ILE A 115     -17.383  51.381   1.904  1.00  0.00           H
ATOM   1866 HG23 ILE A 115     -18.375  52.110   0.629  1.00  0.00           H
ATOM   1867  N   LEU A 116     -18.573  55.910   2.271  1.00  0.77           N
ATOM   1868  CA  LEU A 116     -19.788  56.506   2.854  1.00  0.77           C
ATOM   1869  C   LEU A 116     -20.530  57.423   1.862  1.00  0.77           C
ATOM   1870  O   LEU A 116     -21.752  57.323   1.747  1.00  0.77           O
ATOM   1871  CB  LEU A 116     -19.453  57.292   4.136  1.00  0.77           C
ATOM   1872  CG  LEU A 116     -18.867  56.491   5.313  1.00  0.77           C
ATOM   1873  CD1 LEU A 116     -18.573  57.460   6.458  1.00  0.77           C
ATOM   1874  CD2 LEU A 116     -19.795  55.398   5.844  1.00  0.77           C
ATOM   1875  H   LEU A 116     -17.665  56.176   2.644  1.00  0.00           H
ATOM   1876  HA  LEU A 116     -20.482  55.706   3.109  1.00  0.00           H
ATOM   1877  HB2 LEU A 116     -18.749  58.082   3.873  1.00  0.00           H
ATOM   1878  HB3 LEU A 116     -20.370  57.773   4.482  1.00  0.00           H
ATOM   1879  HG  LEU A 116     -17.939  56.016   5.020  1.00  0.00           H
ATOM   1880 HD11 LEU A 116     -18.096  56.927   7.275  1.00  0.00           H
ATOM   1881 HD12 LEU A 116     -19.498  57.918   6.811  1.00  0.00           H
ATOM   1882 HD13 LEU A 116     -17.898  58.244   6.113  1.00  0.00           H
ATOM   1883 HD21 LEU A 116     -19.963  54.655   5.068  1.00  0.00           H
ATOM   1884 HD22 LEU A 116     -19.319  54.908   6.694  1.00  0.00           H
ATOM   1885 HD23 LEU A 116     -20.744  55.832   6.158  1.00  0.00           H
ATOM   1886  N   GLY A 117     -19.807  58.211   1.060  1.00  0.84           N
ATOM   1887  CA  GLY A 117     -20.388  59.020  -0.019  1.00  0.84           C
ATOM   1888  C   GLY A 117     -21.090  58.180  -1.092  1.00  0.84           C
ATOM   1889  O   GLY A 117     -22.282  58.381  -1.335  1.00  0.84           O
ATOM   1890  H   GLY A 117     -18.801  58.254   1.205  1.00  0.00           H
ATOM   1891  HA2 GLY A 117     -21.111  59.720   0.400  1.00  0.00           H
ATOM   1892  HA3 GLY A 117     -19.594  59.590  -0.501  1.00  0.00           H
ATOM   1893  N   LEU A 118     -20.461  57.075  -1.506  1.00  0.81           N
ATOM   1894  CA  LEU A 118     -21.075  56.097  -2.408  1.00  0.81           C
ATOM   1895  C   LEU A 118     -22.309  55.421  -1.778  1.00  0.81           C
ATOM   1896  O   LEU A 118     -23.348  55.308  -2.428  1.00  0.81           O
ATOM   1897  CB  LEU A 118     -20.003  55.078  -2.852  1.00  0.81           C
ATOM   1898  CG  LEU A 118     -20.544  53.929  -3.723  1.00  0.81           C
ATOM   1899  CD1 LEU A 118     -21.168  54.417  -5.029  1.00  0.81           C
ATOM   1900  CD2 LEU A 118     -19.436  52.948  -4.089  1.00  0.81           C
ATOM   1901  H   LEU A 118     -19.501  56.925  -1.211  1.00  0.00           H
ATOM   1902  HA  LEU A 118     -21.419  56.635  -3.294  1.00  0.00           H
ATOM   1903  HB2 LEU A 118     -19.225  55.603  -3.407  1.00  0.00           H
ATOM   1904  HB3 LEU A 118     -19.542  54.644  -1.966  1.00  0.00           H
ATOM   1905  HG  LEU A 118     -21.290  53.382  -3.153  1.00  0.00           H
ATOM   1906 HD11 LEU A 118     -22.032  55.042  -4.815  1.00  0.00           H
ATOM   1907 HD12 LEU A 118     -20.439  54.993  -5.601  1.00  0.00           H
ATOM   1908 HD13 LEU A 118     -21.502  53.566  -5.622  1.00  0.00           H
ATOM   1909 HD21 LEU A 118     -18.957  52.570  -3.188  1.00  0.00           H
ATOM   1910 HD22 LEU A 118     -19.868  52.109  -4.634  1.00  0.00           H
ATOM   1911 HD23 LEU A 118     -18.694  53.440  -4.717  1.00  0.00           H
ATOM   1912  N   ARG A 119     -22.257  55.062  -0.486  1.00  0.75           N
ATOM   1913  CA  ARG A 119     -23.383  54.434   0.238  1.00  0.75           C
ATOM   1914  C   ARG A 119     -24.592  55.371   0.350  1.00  0.75           C
ATOM   1915  O   ARG A 119     -25.710  54.907   0.130  1.00  0.75           O
ATOM   1916  CB  ARG A 119     -22.949  53.929   1.629  1.00  0.75           C
ATOM   1917  CG  ARG A 119     -21.795  52.901   1.606  1.00  0.75           C
ATOM   1918  CD  ARG A 119     -22.108  51.524   2.209  1.00  0.75           C
ATOM   1919  NE  ARG A 119     -22.373  51.595   3.657  1.00  0.75           N
ATOM   1920  CZ  ARG A 119     -22.977  50.682   4.399  1.00  0.75           C
ATOM   1921  NH1 ARG A 119     -23.450  49.563   3.929  1.00  0.75           N
ATOM   1922  NH2 ARG A 119     -23.103  50.879   5.680  1.00  0.75           N
ATOM   1923  H   ARG A 119     -21.377  55.214   0.001  1.00  0.00           H
ATOM   1924  HA  ARG A 119     -23.730  53.583  -0.345  1.00  0.00           H
ATOM   1925  HB2 ARG A 119     -23.819  53.487   2.119  1.00  0.00           H
ATOM   1926  HB3 ARG A 119     -22.640  54.786   2.229  1.00  0.00           H
ATOM   1927  HG2 ARG A 119     -20.962  53.316   2.171  1.00  0.00           H
ATOM   1928  HG3 ARG A 119     -21.460  52.745   0.580  1.00  0.00           H
ATOM   1929  HD2 ARG A 119     -22.947  51.077   1.676  1.00  0.00           H
ATOM   1930  HD3 ARG A 119     -21.231  50.895   2.066  1.00  0.00           H
ATOM   1931  HE  ARG A 119     -22.025  52.408   4.135  1.00  0.00           H
ATOM   1932 HH11 ARG A 119     -23.355  49.312   2.952  1.00  0.00           H
ATOM   1933 HH12 ARG A 119     -24.058  48.984   4.475  1.00  0.00           H
ATOM   1934 HH21 ARG A 119     -22.746  51.714   6.106  1.00  0.00           H
ATOM   1935 HH22 ARG A 119     -23.556  50.183   6.245  1.00  0.00           H
ATOM   1936  N   ASN A 120     -24.363  56.679   0.503  1.00  0.77           N
ATOM   1937  CA  ASN A 120     -25.414  57.699   0.431  1.00  0.77           C
ATOM   1938  C   ASN A 120     -26.066  57.739  -0.960  1.00  0.77           C
ATOM   1939  O   ASN A 120     -27.280  57.566  -1.055  1.00  0.77           O
ATOM   1940  CB  ASN A 120     -24.855  59.083   0.818  1.00  0.77           C
ATOM   1941  CG  ASN A 120     -24.360  59.179   2.250  1.00  0.77           C
ATOM   1942  OD1 ASN A 120     -24.890  58.576   3.163  1.00  0.77           O
ATOM   1943  ND2 ASN A 120     -23.495  60.124   2.537  1.00  0.77           N
ATOM   1944  H   ASN A 120     -23.407  56.977   0.661  1.00  0.00           H
ATOM   1945  HA  ASN A 120     -26.201  57.440   1.143  1.00  0.00           H
ATOM   1946  HB2 ASN A 120     -24.048  59.353   0.140  1.00  0.00           H
ATOM   1947  HB3 ASN A 120     -25.649  59.821   0.701  1.00  0.00           H
ATOM   1948 HD21 ASN A 120     -22.903  60.459   1.801  1.00  0.00           H
ATOM   1949 HD22 ASN A 120     -23.190  60.104   3.496  1.00  0.00           H
ATOM   1950  N   ASN A 121     -25.280  57.796  -2.040  1.00  0.80           N
ATOM   1951  CA  ASN A 121     -25.801  57.810  -3.416  1.00  0.80           C
ATOM   1952  C   ASN A 121     -26.509  56.499  -3.824  1.00  0.80           C
ATOM   1953  O   ASN A 121     -27.499  56.537  -4.555  1.00  0.80           O
ATOM   1954  CB  ASN A 121     -24.659  58.165  -4.385  1.00  0.80           C
ATOM   1955  CG  ASN A 121     -24.201  59.612  -4.289  1.00  0.80           C
ATOM   1956  OD1 ASN A 121     -24.831  60.458  -3.677  1.00  0.80           O
ATOM   1957  ND2 ASN A 121     -23.145  59.968  -4.980  1.00  0.80           N
ATOM   1958  H   ASN A 121     -24.282  57.923  -1.905  1.00  0.00           H
ATOM   1959  HA  ASN A 121     -26.554  58.597  -3.489  1.00  0.00           H
ATOM   1960  HB2 ASN A 121     -23.807  57.509  -4.206  1.00  0.00           H
ATOM   1961  HB3 ASN A 121     -25.003  58.013  -5.407  1.00  0.00           H
ATOM   1962 HD21 ASN A 121     -22.552  59.283  -5.415  1.00  0.00           H
ATOM   1963 HD22 ASN A 121     -22.908  60.945  -4.959  1.00  0.00           H
ATOM   1964  N   ILE A 122     -26.122  55.356  -3.249  1.00  0.82           N
ATOM   1965  CA  ILE A 122     -26.856  54.088  -3.399  1.00  0.82           C
ATOM   1966  C   ILE A 122     -28.217  54.146  -2.691  1.00  0.82           C
ATOM   1967  O   ILE A 122     -29.218  53.769  -3.296  1.00  0.82           O
ATOM   1968  CB  ILE A 122     -26.004  52.901  -2.902  1.00  0.82           C
ATOM   1969  CG1 ILE A 122     -24.799  52.663  -3.839  1.00  0.82           C
ATOM   1970  CG2 ILE A 122     -26.833  51.605  -2.803  1.00  0.82           C
ATOM   1971  CD1 ILE A 122     -23.677  51.893  -3.136  1.00  0.82           C
ATOM   1972  H   ILE A 122     -25.268  55.368  -2.702  1.00  0.00           H
ATOM   1973  HA  ILE A 122     -27.065  53.931  -4.458  1.00  0.00           H
ATOM   1974  HB  ILE A 122     -25.632  53.144  -1.906  1.00  0.00           H
ATOM   1975 HG12 ILE A 122     -24.384  53.614  -4.172  1.00  0.00           H
ATOM   1976 HG13 ILE A 122     -25.122  52.118  -4.728  1.00  0.00           H
ATOM   1977 HG21 ILE A 122     -27.584  51.683  -2.018  1.00  0.00           H
ATOM   1978 HG22 ILE A 122     -26.202  50.749  -2.581  1.00  0.00           H
ATOM   1979 HG23 ILE A 122     -27.334  51.417  -3.752  1.00  0.00           H
ATOM   1980 HD11 ILE A 122     -22.857  51.737  -3.834  1.00  0.00           H
ATOM   1981 HD12 ILE A 122     -24.031  50.927  -2.784  1.00  0.00           H
ATOM   1982 HD13 ILE A 122     -23.311  52.468  -2.287  1.00  0.00           H
ATOM   1983  N   TYR A 123     -28.295  54.696  -1.472  1.00  0.80           N
ATOM   1984  CA  TYR A 123     -29.582  54.928  -0.801  1.00  0.80           C
ATOM   1985  C   TYR A 123     -30.463  55.951  -1.539  1.00  0.80           C
ATOM   1986  O   TYR A 123     -31.629  55.656  -1.800  1.00  0.80           O
ATOM   1987  CB  TYR A 123     -29.365  55.316   0.666  1.00  0.80           C
ATOM   1988  CG  TYR A 123     -30.661  55.693   1.365  1.00  0.80           C
ATOM   1989  CD1 TYR A 123     -31.508  54.691   1.884  1.00  0.80           C
ATOM   1990  CD2 TYR A 123     -31.053  57.043   1.432  1.00  0.80           C
ATOM   1991  CE1 TYR A 123     -32.730  55.040   2.486  1.00  0.80           C
ATOM   1992  CE2 TYR A 123     -32.274  57.398   2.021  1.00  0.80           C
ATOM   1993  CZ  TYR A 123     -33.114  56.395   2.563  1.00  0.80           C
ATOM   1994  OH  TYR A 123     -34.284  56.756   3.136  1.00  0.80           O
ATOM   1995  H   TYR A 123     -27.444  55.009  -1.015  1.00  0.00           H
ATOM   1996  HA  TYR A 123     -30.140  53.993  -0.806  1.00  0.00           H
ATOM   1997  HB2 TYR A 123     -28.674  56.154   0.731  1.00  0.00           H
ATOM   1998  HB3 TYR A 123     -28.911  54.476   1.191  1.00  0.00           H
ATOM   1999  HD1 TYR A 123     -31.216  53.651   1.824  1.00  0.00           H
ATOM   2000  HD2 TYR A 123     -30.413  57.819   1.022  1.00  0.00           H
ATOM   2001  HE1 TYR A 123     -33.376  54.278   2.899  1.00  0.00           H
ATOM   2002  HE2 TYR A 123     -32.588  58.428   2.082  1.00  0.00           H
ATOM   2003  HH  TYR A 123     -34.718  56.038   3.601  1.00  0.00           H
ATOM   2004  N   CYS A 124     -29.868  57.016  -2.095  1.00  0.89           N
ATOM   2005  CA  CYS A 124     -30.551  57.940  -3.005  1.00  0.89           C
ATOM   2006  C   CYS A 124     -31.222  57.181  -4.151  1.00  0.89           C
ATOM   2007  O   CYS A 124     -32.421  57.350  -4.374  1.00  0.89           O
ATOM   2008  CB  CYS A 124     -29.561  58.969  -3.566  1.00  0.89           C
ATOM   2009  SG  CYS A 124     -28.889  59.978  -2.237  1.00  0.89           S
ATOM   2010  H   CYS A 124     -28.905  57.207  -1.843  1.00  0.00           H
ATOM   2011  HA  CYS A 124     -31.330  58.472  -2.459  1.00  0.00           H
ATOM   2012  HB2 CYS A 124     -30.054  59.619  -4.289  1.00  0.00           H
ATOM   2013  HB3 CYS A 124     -28.743  58.465  -4.066  1.00  0.00           H
ATOM   2014  HG  CYS A 124     -28.324  58.951  -1.614  1.00  0.00           H
ATOM   2015  N   MET A 125     -30.480  56.290  -4.811  1.00  0.82           N
ATOM   2016  CA  MET A 125     -30.970  55.587  -5.992  1.00  0.82           C
ATOM   2017  C   MET A 125     -31.990  54.500  -5.637  1.00  0.82           C
ATOM   2018  O   MET A 125     -33.039  54.439  -6.263  1.00  0.82           O
ATOM   2019  CB  MET A 125     -29.766  55.062  -6.789  1.00  0.82           C
ATOM   2020  CG  MET A 125     -30.194  54.394  -8.098  1.00  0.82           C
ATOM   2021  SD  MET A 125     -31.010  55.489  -9.294  1.00  0.82           S
ATOM   2022  CE  MET A 125     -29.596  56.162 -10.211  1.00  0.82           C
ATOM   2023  H   MET A 125     -29.501  56.193  -4.564  1.00  0.00           H
ATOM   2024  HA  MET A 125     -31.497  56.307  -6.619  1.00  0.00           H
ATOM   2025  HB2 MET A 125     -29.104  55.895  -7.022  1.00  0.00           H
ATOM   2026  HB3 MET A 125     -29.213  54.346  -6.180  1.00  0.00           H
ATOM   2027  HG2 MET A 125     -29.315  53.950  -8.566  1.00  0.00           H
ATOM   2028  HG3 MET A 125     -30.888  53.589  -7.863  1.00  0.00           H
ATOM   2029  HE1 MET A 125     -29.958  56.868 -10.959  1.00  0.00           H
ATOM   2030  HE2 MET A 125     -28.918  56.677  -9.534  1.00  0.00           H
ATOM   2031  HE3 MET A 125     -29.064  55.354 -10.714  1.00  0.00           H
ATOM   2032  N   ALA A 126     -31.836  53.838  -4.488  1.00  0.85           N
ATOM   2033  CA  ALA A 126     -32.819  52.893  -3.958  1.00  0.85           C
ATOM   2034  C   ALA A 126     -34.173  53.538  -3.573  1.00  0.85           C
ATOM   2035  O   ALA A 126     -35.181  52.830  -3.554  1.00  0.85           O
ATOM   2036  CB  ALA A 126     -32.174  52.172  -2.770  1.00  0.85           C
ATOM   2037  H   ALA A 126     -30.977  53.975  -3.966  1.00  0.00           H
ATOM   2038  HA  ALA A 126     -33.030  52.155  -4.732  1.00  0.00           H
ATOM   2039  HB1 ALA A 126     -32.843  51.392  -2.408  1.00  0.00           H
ATOM   2040  HB2 ALA A 126     -31.982  52.883  -1.966  1.00  0.00           H
ATOM   2041  HB3 ALA A 126     -31.232  51.718  -3.081  1.00  0.00           H
ATOM   2042  N   GLN A 127     -34.212  54.855  -3.332  1.00  0.74           N
ATOM   2043  CA  GLN A 127     -35.436  55.666  -3.178  1.00  0.74           C
ATOM   2044  C   GLN A 127     -36.024  56.191  -4.515  1.00  0.74           C
ATOM   2045  O   GLN A 127     -36.963  56.979  -4.486  1.00  0.74           O
ATOM   2046  CB  GLN A 127     -35.133  56.847  -2.230  1.00  0.74           C
ATOM   2047  CG  GLN A 127     -34.844  56.470  -0.771  1.00  0.74           C
ATOM   2048  CD  GLN A 127     -36.050  55.853  -0.075  1.00  0.74           C
ATOM   2049  OE1 GLN A 127     -37.168  56.300  -0.213  1.00  0.74           O
ATOM   2050  NE2 GLN A 127     -35.878  54.799   0.688  1.00  0.74           N
ATOM   2051  H   GLN A 127     -33.326  55.341  -3.291  1.00  0.00           H
ATOM   2052  HA  GLN A 127     -36.217  55.053  -2.723  1.00  0.00           H
ATOM   2053  HB2 GLN A 127     -35.975  57.542  -2.234  1.00  0.00           H
ATOM   2054  HB3 GLN A 127     -34.264  57.378  -2.605  1.00  0.00           H
ATOM   2055  HG2 GLN A 127     -33.998  55.788  -0.724  1.00  0.00           H
ATOM   2056  HG3 GLN A 127     -34.575  57.376  -0.226  1.00  0.00           H
ATOM   2057 HE21 GLN A 127     -34.968  54.417   0.838  1.00  0.00           H
ATOM   2058 HE22 GLN A 127     -36.727  54.438   1.095  1.00  0.00           H
ATOM   2059  N   LEU A 128     -35.351  55.991  -5.652  1.00  0.76           N
ATOM   2060  CA  LEU A 128     -35.839  56.322  -7.011  1.00  0.76           C
ATOM   2061  C   LEU A 128     -36.305  55.081  -7.789  1.00  0.76           C
ATOM   2062  O   LEU A 128     -36.753  55.223  -8.920  1.00  0.76           O
ATOM   2063  CB  LEU A 128     -34.707  57.032  -7.795  1.00  0.76           C
ATOM   2064  CG  LEU A 128     -34.946  58.498  -8.215  1.00  0.76           C
ATOM   2065  CD1 LEU A 128     -35.698  59.338  -7.181  1.00  0.76           C
ATOM   2066  CD2 LEU A 128     -33.573  59.133  -8.461  1.00  0.76           C
ATOM   2067  H   LEU A 128     -34.496  55.452  -5.608  1.00  0.00           H
ATOM   2068  HA  LEU A 128     -36.718  56.966  -6.948  1.00  0.00           H
ATOM   2069  HB2 LEU A 128     -33.788  56.969  -7.213  1.00  0.00           H
ATOM   2070  HB3 LEU A 128     -34.506  56.480  -8.716  1.00  0.00           H
ATOM   2071  HG  LEU A 128     -35.508  58.527  -9.148  1.00  0.00           H
ATOM   2072 HD11 LEU A 128     -35.461  60.398  -7.284  1.00  0.00           H
ATOM   2073 HD12 LEU A 128     -35.487  58.970  -6.189  1.00  0.00           H
ATOM   2074 HD13 LEU A 128     -36.770  59.226  -7.349  1.00  0.00           H
ATOM   2075 HD21 LEU A 128     -33.693  60.164  -8.795  1.00  0.00           H
ATOM   2076 HD22 LEU A 128     -32.972  59.103  -7.558  1.00  0.00           H
ATOM   2077 HD23 LEU A 128     -33.056  58.571  -9.236  1.00  0.00           H
ATOM   2078  N   LEU A 129     -36.021  53.872  -7.298  1.00  0.77           N
ATOM   2079  CA  LEU A 129     -36.466  52.642  -7.951  1.00  0.77           C
ATOM   2080  C   LEU A 129     -37.913  52.331  -7.556  1.00  0.77           C
ATOM   2081  O   LEU A 129     -38.117  51.789  -6.462  1.00  0.77           O
ATOM   2082  CB  LEU A 129     -35.550  51.456  -7.585  1.00  0.77           C
ATOM   2083  CG  LEU A 129     -34.050  51.583  -7.872  1.00  0.77           C
ATOM   2084  CD1 LEU A 129     -33.419  50.199  -7.693  1.00  0.77           C
ATOM   2085  CD2 LEU A 129     -33.772  52.126  -9.268  1.00  0.77           C
ATOM   2086  H   LEU A 129     -35.610  53.817  -6.381  1.00  0.00           H
ATOM   2087  HA  LEU A 129     -36.439  52.778  -9.036  1.00  0.00           H
ATOM   2088  HB2 LEU A 129     -35.636  51.258  -6.522  1.00  0.00           H
ATOM   2089  HB3 LEU A 129     -35.937  50.585  -8.116  1.00  0.00           H
ATOM   2090  HG  LEU A 129     -33.596  52.242  -7.141  1.00  0.00           H
ATOM   2091 HD11 LEU A 129     -32.354  50.243  -7.906  1.00  0.00           H
ATOM   2092 HD12 LEU A 129     -33.896  49.484  -8.364  1.00  0.00           H
ATOM   2093 HD13 LEU A 129     -33.566  49.870  -6.665  1.00  0.00           H
ATOM   2094 HD21 LEU A 129     -32.732  51.970  -9.544  1.00  0.00           H
ATOM   2095 HD22 LEU A 129     -33.981  53.197  -9.281  1.00  0.00           H
ATOM   2096 HD23 LEU A 129     -34.443  51.644  -9.975  1.00  0.00           H
ATOM   2097  N   ASP A 130     -38.841  52.428  -8.498  1.00  0.71           N
ATOM   2098  CA  ASP A 130     -40.177  51.836  -8.397  1.00  0.71           C
ATOM   2099  C   ASP A 130     -40.123  50.370  -7.943  1.00  0.71           C
ATOM   2100  O   ASP A 130     -39.481  49.514  -8.555  1.00  0.71           O
ATOM   2101  CB  ASP A 130     -40.927  51.968  -9.729  1.00  0.71           C
ATOM   2102  CG  ASP A 130     -41.310  53.421  -9.976  1.00  0.71           C
ATOM   2103  OD1 ASP A 130     -42.032  53.937  -9.109  1.00  0.71           O
ATOM   2104  OD2 ASP A 130     -40.542  54.050 -10.758  1.00  0.71           O
ATOM   2105  H   ASP A 130     -38.671  53.019  -9.305  1.00  0.00           H
ATOM   2106  HA  ASP A 130     -40.736  52.400  -7.650  1.00  0.00           H
ATOM   2107  HB2 ASP A 130     -41.839  51.366  -9.681  1.00  0.00           H
ATOM   2108  HB3 ASP A 130     -40.311  51.587 -10.543  1.00  0.00           H
ATOM   2109  N   ASN A 131     -40.631  50.152  -6.732  1.00  0.68           N
ATOM   2110  CA  ASN A 131     -40.761  48.860  -6.068  1.00  0.68           C
ATOM   2111  C   ASN A 131     -41.687  49.043  -4.867  1.00  0.68           C
ATOM   2112  O   ASN A 131     -41.259  49.598  -3.854  1.00  0.68           O
ATOM   2113  CB  ASN A 131     -39.385  48.379  -5.593  1.00  0.68           C
ATOM   2114  CG  ASN A 131     -39.473  47.053  -4.869  1.00  0.68           C
ATOM   2115  OD1 ASN A 131     -39.726  46.008  -5.447  1.00  0.68           O
ATOM   2116  ND2 ASN A 131     -38.857  46.953  -3.731  1.00  0.68           N
ATOM   2117  H   ASN A 131     -40.998  50.958  -6.244  1.00  0.00           H
ATOM   2118  HA  ASN A 131     -41.180  48.129  -6.763  1.00  0.00           H
ATOM   2119  HB2 ASN A 131     -38.973  49.130  -4.920  1.00  0.00           H
ATOM   2120  HB3 ASN A 131     -38.720  48.259  -6.448  1.00  0.00           H
ATOM   2121 HD21 ASN A 131     -39.034  47.691  -3.060  1.00  0.00           H
ATOM   2122 HD22 ASN A 131     -38.836  46.003  -3.422  1.00  0.00           H
ATOM   2123  N   SER A 132     -42.911  48.529  -4.957  1.00  0.64           N
ATOM   2124  CA  SER A 132     -43.800  48.450  -3.796  1.00  0.64           C
ATOM   2125  C   SER A 132     -43.163  47.581  -2.700  1.00  0.64           C
ATOM   2126  O   SER A 132     -42.554  46.553  -3.020  1.00  0.64           O
ATOM   2127  CB  SER A 132     -45.163  47.905  -4.222  1.00  0.64           C
ATOM   2128  OG  SER A 132     -46.053  47.991  -3.135  1.00  0.64           O
ATOM   2129  H   SER A 132     -43.175  48.046  -5.801  1.00  0.00           H
ATOM   2130  HA  SER A 132     -43.949  49.456  -3.401  1.00  0.00           H
ATOM   2131  HB2 SER A 132     -45.549  48.499  -5.053  1.00  0.00           H
ATOM   2132  HB3 SER A 132     -45.060  46.866  -4.539  1.00  0.00           H
ATOM   2133  HG  SER A 132     -46.839  47.465  -3.310  1.00  0.00           H
ATOM   2134  N   ASP A 133     -43.130  48.089  -1.462  1.00  0.58           N
ATOM   2135  CA  ASP A 133     -42.474  47.494  -0.286  1.00  0.58           C
ATOM   2136  C   ASP A 133     -41.080  46.899  -0.594  1.00  0.58           C
ATOM   2137  O   ASP A 133     -40.063  47.593  -0.692  1.00  0.58           O
ATOM   2138  CB  ASP A 133     -43.405  46.479   0.405  1.00  0.58           C
ATOM   2139  CG  ASP A 133     -44.661  47.065   1.025  1.00  0.58           C
ATOM   2140  OD1 ASP A 133     -44.591  48.290   1.359  1.00  0.58           O
ATOM   2141  OD2 ASP A 133     -45.487  46.239   1.433  1.00  0.58           O
ATOM   2142  H   ASP A 133     -43.685  48.916  -1.283  1.00  0.00           H
ATOM   2143  HA  ASP A 133     -42.292  48.302   0.425  1.00  0.00           H
ATOM   2144  HB2 ASP A 133     -42.836  45.992   1.199  1.00  0.00           H
ATOM   2145  HB3 ASP A 133     -43.680  45.715  -0.323  1.00  0.00           H
ATOM   2146  N   THR A 134     -41.016  45.574  -0.729  1.00  0.62           N
ATOM   2147  CA  THR A 134     -39.866  44.836  -1.263  1.00  0.62           C
ATOM   2148  C   THR A 134     -40.355  43.623  -2.057  1.00  0.62           C
ATOM   2149  O   THR A 134     -40.257  42.498  -1.576  1.00  0.62           O
ATOM   2150  CB  THR A 134     -38.825  44.521  -0.178  1.00  0.62           C
ATOM   2151  OG1 THR A 134     -38.446  45.710   0.482  1.00  0.62           O
ATOM   2152  CG2 THR A 134     -37.498  44.022  -0.730  1.00  0.62           C
ATOM   2153  H   THR A 134     -41.896  45.078  -0.664  1.00  0.00           H
ATOM   2154  HA  THR A 134     -39.369  45.475  -1.966  1.00  0.00           H
ATOM   2155  HB  THR A 134     -39.225  43.813   0.545  1.00  0.00           H
ATOM   2156  HG1 THR A 134     -39.133  46.363   0.274  1.00  0.00           H
ATOM   2157 HG21 THR A 134     -36.725  44.124   0.032  1.00  0.00           H
ATOM   2158 HG22 THR A 134     -37.604  42.978  -0.998  1.00  0.00           H
ATOM   2159 HG23 THR A 134     -37.200  44.585  -1.614  1.00  0.00           H
ATOM   2160  N   ALA A 135     -41.064  43.895  -3.163  1.00  0.68           N
ATOM   2161  CA  ALA A 135     -41.615  42.884  -4.075  1.00  0.68           C
ATOM   2162  C   ALA A 135     -40.515  42.081  -4.806  1.00  0.68           C
ATOM   2163  O   ALA A 135     -40.541  40.851  -4.812  1.00  0.68           O
ATOM   2164  CB  ALA A 135     -42.544  43.606  -5.064  1.00  0.68           C
ATOM   2165  H   ALA A 135     -41.297  44.862  -3.364  1.00  0.00           H
ATOM   2166  HA  ALA A 135     -42.212  42.177  -3.498  1.00  0.00           H
ATOM   2167  HB1 ALA A 135     -43.308  44.161  -4.518  1.00  0.00           H
ATOM   2168  HB2 ALA A 135     -41.974  44.301  -5.682  1.00  0.00           H
ATOM   2169  HB3 ALA A 135     -43.038  42.877  -5.707  1.00  0.00           H
ATOM   2170  N   GLU A 136     -39.438  42.765  -5.211  1.00  0.64           N
ATOM   2171  CA  GLU A 136     -38.109  42.171  -5.438  1.00  0.64           C
ATOM   2172  C   GLU A 136     -37.653  41.346  -4.217  1.00  0.64           C
ATOM   2173  O   GLU A 136     -37.893  41.790  -3.093  1.00  0.64           O
ATOM   2174  CB  GLU A 136     -37.094  43.305  -5.647  1.00  0.64           C
ATOM   2175  CG  GLU A 136     -37.287  44.103  -6.940  1.00  0.64           C
ATOM   2176  CD  GLU A 136     -36.952  43.315  -8.211  1.00  0.64           C
ATOM   2177  OE1 GLU A 136     -36.046  42.440  -8.082  1.00  0.64           O
ATOM   2178  OE2 GLU A 136     -37.205  43.888  -9.277  1.00  0.64           O
ATOM   2179  H   GLU A 136     -39.514  43.773  -5.233  1.00  0.00           H
ATOM   2180  HA  GLU A 136     -38.143  41.530  -6.318  1.00  0.00           H
ATOM   2181  HB2 GLU A 136     -37.177  43.995  -4.805  1.00  0.00           H
ATOM   2182  HB3 GLU A 136     -36.081  42.899  -5.618  1.00  0.00           H
ATOM   2183  HG2 GLU A 136     -36.629  44.970  -6.900  1.00  0.00           H
ATOM   2184  HG3 GLU A 136     -38.311  44.475  -6.993  1.00  0.00           H
ATOM   2185  N   PRO A 137     -36.833  40.284  -4.354  1.00  0.67           N
ATOM   2186  CA  PRO A 137     -36.470  39.454  -3.204  1.00  0.67           C
ATOM   2187  C   PRO A 137     -35.816  40.326  -2.104  1.00  0.67           C
ATOM   2188  O   PRO A 137     -34.828  41.010  -2.369  1.00  0.67           O
ATOM   2189  CB  PRO A 137     -35.554  38.346  -3.769  1.00  0.67           C
ATOM   2190  CG  PRO A 137     -35.727  38.397  -5.293  1.00  0.67           C
ATOM   2191  CD  PRO A 137     -36.200  39.819  -5.582  1.00  0.67           C
ATOM   2192  HA  PRO A 137     -37.382  38.986  -2.821  1.00  0.00           H
ATOM   2193  HB2 PRO A 137     -35.839  37.360  -3.394  1.00  0.00           H
ATOM   2194  HB3 PRO A 137     -34.512  38.535  -3.521  1.00  0.00           H
ATOM   2195  HG2 PRO A 137     -34.794  38.178  -5.817  1.00  0.00           H
ATOM   2196  HG3 PRO A 137     -36.501  37.693  -5.601  1.00  0.00           H
ATOM   2197  HD2 PRO A 137     -36.896  39.812  -6.420  1.00  0.00           H
ATOM   2198  HD3 PRO A 137     -35.343  40.454  -5.818  1.00  0.00           H
ATOM   2199  N   THR A 138     -36.259  40.263  -0.841  1.00  0.66           N
ATOM   2200  CA  THR A 138     -35.714  41.108   0.265  1.00  0.66           C
ATOM   2201  C   THR A 138     -34.220  40.918   0.526  1.00  0.66           C
ATOM   2202  O   THR A 138     -33.533  41.787   1.066  1.00  0.66           O
ATOM   2203  CB  THR A 138     -36.432  40.790   1.585  1.00  0.66           C
ATOM   2204  OG1 THR A 138     -37.821  40.771   1.406  1.00  0.66           O
ATOM   2205  CG2 THR A 138     -36.090  41.713   2.759  1.00  0.66           C
ATOM   2206  H   THR A 138     -37.214  39.933  -0.720  1.00  0.00           H
ATOM   2207  HA  THR A 138     -35.843  42.155   0.021  1.00  0.00           H
ATOM   2208  HB  THR A 138     -36.142  39.781   1.878  1.00  0.00           H
ATOM   2209  HG1 THR A 138     -38.129  41.623   1.076  1.00  0.00           H
ATOM   2210 HG21 THR A 138     -36.755  41.497   3.595  1.00  0.00           H
ATOM   2211 HG22 THR A 138     -36.195  42.759   2.471  1.00  0.00           H
ATOM   2212 HG23 THR A 138     -35.068  41.535   3.093  1.00  0.00           H
ATOM   2213  N   LYS A 139     -33.735  39.701   0.280  1.00  0.65           N
ATOM   2214  CA  LYS A 139     -32.302  39.391   0.305  1.00  0.65           C
ATOM   2215  C   LYS A 139     -31.637  39.718  -1.036  1.00  0.65           C
ATOM   2216  O   LYS A 139     -30.421  39.629  -1.095  1.00  0.65           O
ATOM   2217  CB  LYS A 139     -32.118  37.919   0.740  1.00  0.65           C
ATOM   2218  CG  LYS A 139     -32.556  37.681   2.202  1.00  0.65           C
ATOM   2219  CD  LYS A 139     -32.335  36.226   2.656  1.00  0.65           C
ATOM   2220  CE  LYS A 139     -32.895  36.010   4.074  1.00  0.65           C
ATOM   2221  NZ  LYS A 139     -32.756  34.602   4.541  1.00  0.65           N
ATOM   2222  H   LYS A 139     -34.375  39.051  -0.152  1.00  0.00           H
ATOM   2223  HA  LYS A 139     -31.811  40.044   1.026  1.00  0.00           H
ATOM   2224  HB2 LYS A 139     -32.694  37.272   0.077  1.00  0.00           H
ATOM   2225  HB3 LYS A 139     -31.071  37.634   0.644  1.00  0.00           H
ATOM   2226  HG2 LYS A 139     -33.617  37.917   2.298  1.00  0.00           H
ATOM   2227  HG3 LYS A 139     -31.993  38.348   2.857  1.00  0.00           H
ATOM   2228  HD2 LYS A 139     -31.266  36.005   2.641  1.00  0.00           H
ATOM   2229  HD3 LYS A 139     -32.845  35.557   1.959  1.00  0.00           H
ATOM   2230  HE2 LYS A 139     -33.954  36.290   4.072  1.00  0.00           H
ATOM   2231  HE3 LYS A 139     -32.378  36.685   4.762  1.00  0.00           H
ATOM   2232  HZ1 LYS A 139     -33.132  34.499   5.478  1.00  0.00           H
ATOM   2233  HZ2 LYS A 139     -31.788  34.308   4.559  1.00  0.00           H
ATOM   2234  HZ3 LYS A 139     -33.272  33.968   3.941  1.00  0.00           H
ATOM   2235  N   ALA A 140     -32.391  39.869  -2.112  1.00  0.74           N
ATOM   2236  CA  ALA A 140     -31.938  39.880  -3.507  1.00  0.74           C
ATOM   2237  C   ALA A 140     -31.100  38.651  -3.912  1.00  0.74           C
ATOM   2238  O   ALA A 140     -30.130  38.774  -4.653  1.00  0.74           O
ATOM   2239  CB  ALA A 140     -31.255  41.208  -3.778  1.00  0.74           C
ATOM   2240  H   ALA A 140     -33.326  40.228  -1.961  1.00  0.00           H
ATOM   2241  HA  ALA A 140     -32.820  39.853  -4.146  1.00  0.00           H
ATOM   2242  HB1 ALA A 140     -30.822  41.174  -4.776  1.00  0.00           H
ATOM   2243  HB2 ALA A 140     -32.002  42.000  -3.718  1.00  0.00           H
ATOM   2244  HB3 ALA A 140     -30.459  41.391  -3.057  1.00  0.00           H
ATOM   2245  N   GLY A 141     -31.306  37.533  -3.211  1.00  0.70           N
ATOM   2246  CA  GLY A 141     -30.339  36.436  -3.202  1.00  0.70           C
ATOM   2247  C   GLY A 141     -28.961  36.896  -2.737  1.00  0.70           C
ATOM   2248  O   GLY A 141     -27.998  36.634  -3.458  1.00  0.70           O
ATOM   2249  H   GLY A 141     -32.101  37.492  -2.599  1.00  0.00           H
ATOM   2250  HA2 GLY A 141     -30.685  35.642  -2.542  1.00  0.00           H
ATOM   2251  HA3 GLY A 141     -30.235  36.044  -4.215  1.00  0.00           H
ATOM   2252  N   ARG A 142     -28.856  37.498  -1.541  1.00  0.63           N
ATOM   2253  CA  ARG A 142     -27.681  38.248  -1.002  1.00  0.63           C
ATOM   2254  C   ARG A 142     -26.370  37.640  -1.455  1.00  0.63           C
ATOM   2255  O   ARG A 142     -25.383  38.389  -1.475  1.00  0.63           O
ATOM   2256  CB  ARG A 142     -27.671  38.332   0.562  1.00  0.63           C
ATOM   2257  CG  ARG A 142     -28.556  39.398   1.238  1.00  0.63           C
ATOM   2258  CD  ARG A 142     -28.463  39.451   2.775  1.00  0.63           C
ATOM   2259  NE  ARG A 142     -29.462  40.398   3.330  1.00  0.63           N
ATOM   2260  CZ  ARG A 142     -29.861  40.530   4.586  1.00  0.63           C
ATOM   2261  NH1 ARG A 142     -30.806  41.376   4.892  1.00  0.63           N
ATOM   2262  NH2 ARG A 142     -29.361  39.824   5.564  1.00  0.63           N
ATOM   2263  H   ARG A 142     -29.743  37.847  -1.205  1.00  0.00           H
ATOM   2264  HA  ARG A 142     -27.697  39.255  -1.420  1.00  0.00           H
ATOM   2265  HB2 ARG A 142     -27.897  37.353   0.984  1.00  0.00           H
ATOM   2266  HB3 ARG A 142     -26.652  38.578   0.865  1.00  0.00           H
ATOM   2267  HG2 ARG A 142     -28.312  40.380   0.828  1.00  0.00           H
ATOM   2268  HG3 ARG A 142     -29.585  39.168   1.018  1.00  0.00           H
ATOM   2269  HD2 ARG A 142     -28.653  38.450   3.166  1.00  0.00           H
ATOM   2270  HD3 ARG A 142     -27.455  39.757   3.065  1.00  0.00           H
ATOM   2271  HE  ARG A 142     -29.886  41.027   2.664  1.00  0.00           H
ATOM   2272 HH11 ARG A 142     -31.246  41.936   4.178  1.00  0.00           H
ATOM   2273 HH12 ARG A 142     -31.110  41.484   5.845  1.00  0.00           H
ATOM   2274 HH21 ARG A 142     -28.578  39.222   5.381  1.00  0.00           H
ATOM   2275 HH22 ARG A 142     -29.651  39.994   6.512  1.00  0.00           H
ATOM   2276  N   GLY A 143     -26.309  36.321  -1.344  1.00  0.70           N
ATOM   2277  CA  GLY A 143     -25.124  35.484  -1.478  1.00  0.70           C
ATOM   2278  C   GLY A 143     -23.988  36.008  -0.614  1.00  0.70           C
ATOM   2279  O   GLY A 143     -22.864  35.998  -1.099  1.00  0.70           O
ATOM   2280  H   GLY A 143     -27.191  35.849  -1.492  1.00  0.00           H
ATOM   2281  HA2 GLY A 143     -25.359  34.469  -1.156  1.00  0.00           H
ATOM   2282  HA3 GLY A 143     -24.809  35.472  -2.516  1.00  0.00           H
ATOM   2283  N   ALA A 144     -24.323  36.721   0.481  1.00  0.74           N
ATOM   2284  CA  ALA A 144     -23.387  37.573   1.208  1.00  0.74           C
ATOM   2285  C   ALA A 144     -22.406  36.660   1.926  1.00  0.74           C
ATOM   2286  O   ALA A 144     -22.661  36.167   3.036  1.00  0.74           O
ATOM   2287  CB  ALA A 144     -24.103  38.578   2.122  1.00  0.74           C
ATOM   2288  H   ALA A 144     -25.304  36.838   0.668  1.00  0.00           H
ATOM   2289  HA  ALA A 144     -22.828  38.157   0.469  1.00  0.00           H
ATOM   2290  HB1 ALA A 144     -24.636  39.312   1.518  1.00  0.00           H
ATOM   2291  HB2 ALA A 144     -24.792  38.076   2.805  1.00  0.00           H
ATOM   2292  HB3 ALA A 144     -23.355  39.115   2.707  1.00  0.00           H
ATOM   2293  N   SER A 145     -21.444  36.217   1.150  1.00  0.72           N
ATOM   2294  CA  SER A 145     -20.357  35.332   1.480  1.00  0.72           C
ATOM   2295  C   SER A 145     -19.095  36.165   1.625  1.00  0.72           C
ATOM   2296  O   SER A 145     -18.990  37.313   1.170  1.00  0.72           O
ATOM   2297  CB  SER A 145     -20.216  34.254   0.407  1.00  0.72           C
ATOM   2298  OG  SER A 145     -19.319  33.243   0.872  1.00  0.72           O
ATOM   2299  H   SER A 145     -21.451  36.582   0.197  1.00  0.00           H
ATOM   2300  HA  SER A 145     -20.587  34.862   2.437  1.00  0.00           H
ATOM   2301  HB2 SER A 145     -19.843  34.684  -0.528  1.00  0.00           H
ATOM   2302  HB3 SER A 145     -21.148  33.746   0.244  1.00  0.00           H
ATOM   2303  HG  SER A 145     -18.593  33.151   0.267  1.00  0.00           H
ATOM   2304  N   GLN A 146     -18.133  35.556   2.268  1.00  0.72           N
ATOM   2305  CA  GLN A 146     -16.756  36.005   2.316  1.00  0.72           C
ATOM   2306  C   GLN A 146     -15.898  34.933   1.607  1.00  0.72           C
ATOM   2307  O   GLN A 146     -16.376  33.809   1.418  1.00  0.72           O
ATOM   2308  CB  GLN A 146     -16.464  36.292   3.802  1.00  0.72           C
ATOM   2309  CG  GLN A 146     -16.574  35.059   4.720  1.00  0.72           C
ATOM   2310  CD  GLN A 146     -16.118  35.332   6.149  1.00  0.72           C
ATOM   2311  OE1 GLN A 146     -15.897  36.457   6.575  1.00  0.72           O
ATOM   2312  NE2 GLN A 146     -15.930  34.306   6.945  1.00  0.72           N
ATOM   2313  H   GLN A 146     -18.292  34.570   2.454  1.00  0.00           H
ATOM   2314  HA  GLN A 146     -16.657  36.934   1.752  1.00  0.00           H
ATOM   2315  HB2 GLN A 146     -17.181  37.041   4.148  1.00  0.00           H
ATOM   2316  HB3 GLN A 146     -15.481  36.735   3.910  1.00  0.00           H
ATOM   2317  HG2 GLN A 146     -17.611  34.724   4.760  1.00  0.00           H
ATOM   2318  HG3 GLN A 146     -15.972  34.249   4.313  1.00  0.00           H
ATOM   2319 HE21 GLN A 146     -15.666  34.507   7.894  1.00  0.00           H
ATOM   2320 HE22 GLN A 146     -16.121  33.374   6.621  1.00  0.00           H
ATOM   2321  N   PRO A 147     -14.618  35.190   1.284  1.00  0.78           N
ATOM   2322  CA  PRO A 147     -13.735  34.085   0.937  1.00  0.78           C
ATOM   2323  C   PRO A 147     -13.538  33.219   2.199  1.00  0.78           C
ATOM   2324  O   PRO A 147     -13.567  33.766   3.310  1.00  0.78           O
ATOM   2325  CB  PRO A 147     -12.427  34.741   0.497  1.00  0.78           C
ATOM   2326  CG  PRO A 147     -12.376  36.032   1.318  1.00  0.78           C
ATOM   2327  CD  PRO A 147     -13.835  36.362   1.651  1.00  0.78           C
ATOM   2328  HA  PRO A 147     -14.153  33.494   0.119  1.00  0.00           H
ATOM   2329  HB2 PRO A 147     -11.569  34.105   0.707  1.00  0.00           H
ATOM   2330  HB3 PRO A 147     -12.468  34.973  -0.566  1.00  0.00           H
ATOM   2331  HG2 PRO A 147     -11.834  35.845   2.246  1.00  0.00           H
ATOM   2332  HG3 PRO A 147     -11.901  36.841   0.767  1.00  0.00           H
ATOM   2333  HD2 PRO A 147     -14.183  37.251   1.125  1.00  0.00           H
ATOM   2334  HD3 PRO A 147     -13.887  36.533   2.720  1.00  0.00           H
ATOM   2335  N   PRO A 148     -13.018  31.987   2.070  1.00  0.75           N
ATOM   2336  CA  PRO A 148     -12.260  31.377   3.158  1.00  0.75           C
ATOM   2337  C   PRO A 148     -11.052  32.274   3.461  1.00  0.75           C
ATOM   2338  O   PRO A 148     -10.171  32.394   2.602  1.00  0.75           O
ATOM   2339  CB  PRO A 148     -11.823  29.997   2.639  1.00  0.75           C
ATOM   2340  CG  PRO A 148     -12.672  29.750   1.390  1.00  0.75           C
ATOM   2341  CD  PRO A 148     -12.989  31.155   0.879  1.00  0.75           C
ATOM   2342  HA  PRO A 148     -12.897  31.269   4.036  1.00  0.00           H
ATOM   2343  HB2 PRO A 148     -10.772  30.004   2.347  1.00  0.00           H
ATOM   2344  HB3 PRO A 148     -11.983  29.224   3.391  1.00  0.00           H
ATOM   2345  HG2 PRO A 148     -13.596  29.242   1.671  1.00  0.00           H
ATOM   2346  HG3 PRO A 148     -12.126  29.167   0.648  1.00  0.00           H
ATOM   2347  HD2 PRO A 148     -13.947  31.156   0.357  1.00  0.00           H
ATOM   2348  HD3 PRO A 148     -12.196  31.498   0.213  1.00  0.00           H
ATOM   2349  N   THR A 149     -11.008  32.994   4.581  1.00  0.70           N
ATOM   2350  CA  THR A 149      -9.810  33.798   4.901  1.00  0.70           C
ATOM   2351  C   THR A 149      -8.643  32.829   5.153  1.00  0.70           C
ATOM   2352  O   THR A 149      -8.892  31.746   5.688  1.00  0.70           O
ATOM   2353  CB  THR A 149     -10.042  34.766   6.071  1.00  0.70           C
ATOM   2354  OG1 THR A 149     -11.134  35.592   5.709  1.00  0.70           O
ATOM   2355  CG2 THR A 149      -8.853  35.689   6.350  1.00  0.70           C
ATOM   2356  H   THR A 149     -11.683  32.801   5.308  1.00  0.00           H
ATOM   2357  HA  THR A 149      -9.584  34.420   4.038  1.00  0.00           H
ATOM   2358  HB  THR A 149     -10.286  34.209   6.977  1.00  0.00           H
ATOM   2359  HG1 THR A 149     -11.823  35.008   5.382  1.00  0.00           H
ATOM   2360 HG21 THR A 149      -9.111  36.389   7.146  1.00  0.00           H
ATOM   2361 HG22 THR A 149      -7.989  35.110   6.677  1.00  0.00           H
ATOM   2362 HG23 THR A 149      -8.590  36.256   5.456  1.00  0.00           H
ATOM   2363  N   PRO A 150      -7.460  33.014   4.539  1.00  0.65           N
ATOM   2364  CA  PRO A 150      -6.328  32.130   4.803  1.00  0.65           C
ATOM   2365  C   PRO A 150      -6.007  32.181   6.288  1.00  0.65           C
ATOM   2366  O   PRO A 150      -5.851  33.285   6.798  1.00  0.65           O
ATOM   2367  CB  PRO A 150      -5.153  32.650   3.966  1.00  0.65           C
ATOM   2368  CG  PRO A 150      -5.838  33.491   2.896  1.00  0.65           C
ATOM   2369  CD  PRO A 150      -7.076  34.048   3.598  1.00  0.65           C
ATOM   2370  HA  PRO A 150      -6.586  31.115   4.518  1.00  0.00           H
ATOM   2371  HB2 PRO A 150      -4.494  33.292   4.558  1.00  0.00           H
ATOM   2372  HB3 PRO A 150      -4.588  31.826   3.532  1.00  0.00           H
ATOM   2373  HG2 PRO A 150      -6.134  32.847   2.081  1.00  0.00           H
ATOM   2374  HG3 PRO A 150      -5.190  34.263   2.502  1.00  0.00           H
ATOM   2375  HD2 PRO A 150      -7.857  34.251   2.866  1.00  0.00           H
ATOM   2376  HD3 PRO A 150      -6.829  34.952   4.152  1.00  0.00           H
ATOM   2377  N   THR A 151      -5.791  31.027   6.936  1.00  0.53           N
ATOM   2378  CA  THR A 151      -5.563  30.924   8.400  1.00  0.53           C
ATOM   2379  C   THR A 151      -6.629  31.686   9.230  1.00  0.53           C
ATOM   2380  O   THR A 151      -7.661  32.072   8.681  1.00  0.53           O
ATOM   2381  CB  THR A 151      -4.120  31.338   8.760  1.00  0.53           C
ATOM   2382  OG1 THR A 151      -3.802  32.623   8.280  1.00  0.53           O
ATOM   2383  CG2 THR A 151      -3.079  30.415   8.157  1.00  0.53           C
ATOM   2384  H   THR A 151      -5.911  30.167   6.428  1.00  0.00           H
ATOM   2385  HA  THR A 151      -5.643  29.873   8.684  1.00  0.00           H
ATOM   2386  HB  THR A 151      -3.997  31.358   9.832  1.00  0.00           H
ATOM   2387  HG1 THR A 151      -4.531  32.923   7.740  1.00  0.00           H
ATOM   2388 HG21 THR A 151      -2.083  30.712   8.500  1.00  0.00           H
ATOM   2389 HG22 THR A 151      -3.269  29.399   8.495  1.00  0.00           H
ATOM   2390 HG23 THR A 151      -3.096  30.445   7.063  1.00  0.00           H
ATOM   2391  N   PRO A 152      -6.550  31.672  10.573  1.00  0.46           N
ATOM   2392  CA  PRO A 152      -7.342  32.629  11.355  1.00  0.46           C
ATOM   2393  C   PRO A 152      -6.469  33.542  12.229  1.00  0.46           C
ATOM   2394  O   PRO A 152      -6.413  34.749  12.003  1.00  0.46           O
ATOM   2395  CB  PRO A 152      -8.323  31.760  12.144  1.00  0.46           C
ATOM   2396  CG  PRO A 152      -7.515  30.497  12.448  1.00  0.46           C
ATOM   2397  CD  PRO A 152      -6.514  30.396  11.288  1.00  0.46           C
ATOM   2398  HA  PRO A 152      -7.918  33.288  10.705  1.00  0.00           H
ATOM   2399  HB2 PRO A 152      -9.162  31.500  11.496  1.00  0.00           H
ATOM   2400  HB3 PRO A 152      -8.685  32.252  13.049  1.00  0.00           H
ATOM   2401  HG2 PRO A 152      -6.981  30.615  13.392  1.00  0.00           H
ATOM   2402  HG3 PRO A 152      -8.160  29.619  12.498  1.00  0.00           H
ATOM   2403  HD2 PRO A 152      -6.832  29.588  10.627  1.00  0.00           H
ATOM   2404  HD3 PRO A 152      -5.513  30.188  11.666  1.00  0.00           H
ATOM   2405  N   ALA A 153      -5.687  32.976  13.146  1.00  0.56           N
ATOM   2406  CA  ALA A 153      -4.878  33.709  14.123  1.00  0.56           C
ATOM   2407  C   ALA A 153      -3.463  34.038  13.608  1.00  0.56           C
ATOM   2408  O   ALA A 153      -2.481  33.831  14.323  1.00  0.56           O
ATOM   2409  CB  ALA A 153      -4.880  32.900  15.427  1.00  0.56           C
ATOM   2410  H   ALA A 153      -5.702  31.973  13.231  1.00  0.00           H
ATOM   2411  HA  ALA A 153      -5.364  34.665  14.325  1.00  0.00           H
ATOM   2412  HB1 ALA A 153      -5.901  32.650  15.712  1.00  0.00           H
ATOM   2413  HB2 ALA A 153      -4.303  31.982  15.300  1.00  0.00           H
ATOM   2414  HB3 ALA A 153      -4.428  33.489  16.226  1.00  0.00           H
ATOM   2415  N   SER A 154      -3.323  34.344  12.318  1.00  0.66           N
ATOM   2416  CA  SER A 154      -2.023  34.467  11.648  1.00  0.66           C
ATOM   2417  C   SER A 154      -1.117  35.476  12.360  1.00  0.66           C
ATOM   2418  O   SER A 154      -1.616  36.426  12.969  1.00  0.66           O
ATOM   2419  CB  SER A 154      -2.219  34.860  10.183  1.00  0.66           C
ATOM   2420  OG  SER A 154      -2.444  36.249  10.016  1.00  0.66           O
ATOM   2421  H   SER A 154      -4.158  34.557  11.788  1.00  0.00           H
ATOM   2422  HA  SER A 154      -1.532  33.495  11.678  1.00  0.00           H
ATOM   2423  HB2 SER A 154      -1.341  34.555   9.621  1.00  0.00           H
ATOM   2424  HB3 SER A 154      -3.074  34.329   9.785  1.00  0.00           H
ATOM   2425  HG  SER A 154      -1.692  36.728  10.395  1.00  0.00           H
ATOM   2426  N   ASP A 155       0.193  35.407  12.126  1.00  0.73           N
ATOM   2427  CA  ASP A 155       1.119  36.450  12.583  1.00  0.73           C
ATOM   2428  C   ASP A 155       0.828  37.814  11.911  1.00  0.73           C
ATOM   2429  O   ASP A 155      -0.067  37.971  11.066  1.00  0.73           O
ATOM   2430  CB  ASP A 155       2.578  35.980  12.423  1.00  0.73           C
ATOM   2431  CG  ASP A 155       3.062  35.825  10.984  1.00  0.73           C
ATOM   2432  OD1 ASP A 155       2.521  36.569  10.132  1.00  0.73           O
ATOM   2433  OD2 ASP A 155       4.126  35.221  10.800  1.00  0.73           O
ATOM   2434  H   ASP A 155       0.570  34.660  11.560  1.00  0.00           H
ATOM   2435  HA  ASP A 155       0.948  36.591  13.651  1.00  0.00           H
ATOM   2436  HB2 ASP A 155       3.226  36.698  12.927  1.00  0.00           H
ATOM   2437  HB3 ASP A 155       2.686  35.024  12.935  1.00  0.00           H
ATOM   2438  N   ALA A 156       1.538  38.845  12.373  1.00  0.81           N
ATOM   2439  CA  ALA A 156       1.421  40.185  11.818  1.00  0.81           C
ATOM   2440  C   ALA A 156       1.827  40.247  10.332  1.00  0.81           C
ATOM   2441  O   ALA A 156       1.127  40.900   9.561  1.00  0.81           O
ATOM   2442  CB  ALA A 156       2.252  41.135  12.690  1.00  0.81           C
ATOM   2443  H   ALA A 156       2.276  38.660  13.036  1.00  0.00           H
ATOM   2444  HA  ALA A 156       0.377  40.494  11.873  1.00  0.00           H
ATOM   2445  HB1 ALA A 156       2.158  42.156  12.318  1.00  0.00           H
ATOM   2446  HB2 ALA A 156       1.893  41.100  13.719  1.00  0.00           H
ATOM   2447  HB3 ALA A 156       3.303  40.843  12.668  1.00  0.00           H
ATOM   2448  N   PHE A 157       2.856  39.505   9.907  1.00  0.77           N
ATOM   2449  CA  PHE A 157       3.328  39.474   8.518  1.00  0.77           C
ATOM   2450  C   PHE A 157       2.260  38.952   7.538  1.00  0.77           C
ATOM   2451  O   PHE A 157       1.831  39.674   6.632  1.00  0.77           O
ATOM   2452  CB  PHE A 157       4.615  38.633   8.449  1.00  0.77           C
ATOM   2453  CG  PHE A 157       5.193  38.579   7.053  1.00  0.77           C
ATOM   2454  CD1 PHE A 157       6.023  39.623   6.605  1.00  0.77           C
ATOM   2455  CD2 PHE A 157       4.850  37.526   6.184  1.00  0.77           C
ATOM   2456  CE1 PHE A 157       6.497  39.624   5.283  1.00  0.77           C
ATOM   2457  CE2 PHE A 157       5.325  37.528   4.861  1.00  0.77           C
ATOM   2458  CZ  PHE A 157       6.145  38.578   4.413  1.00  0.77           C
ATOM   2459  H   PHE A 157       3.242  38.808  10.532  1.00  0.00           H
ATOM   2460  HA  PHE A 157       3.576  40.488   8.211  1.00  0.00           H
ATOM   2461  HB2 PHE A 157       4.420  37.614   8.784  1.00  0.00           H
ATOM   2462  HB3 PHE A 157       5.361  39.054   9.125  1.00  0.00           H
ATOM   2463  HD1 PHE A 157       6.298  40.422   7.276  1.00  0.00           H
ATOM   2464  HD2 PHE A 157       4.221  36.717   6.531  1.00  0.00           H
ATOM   2465  HE1 PHE A 157       7.136  40.425   4.936  1.00  0.00           H
ATOM   2466  HE2 PHE A 157       5.065  36.719   4.193  1.00  0.00           H
ATOM   2467  HZ  PHE A 157       6.519  38.576   3.404  1.00  0.00           H
ATOM   2468  N   GLN A 158       1.668  37.800   7.844  1.00  0.71           N
ATOM   2469  CA  GLN A 158       0.592  37.182   7.077  1.00  0.71           C
ATOM   2470  C   GLN A 158      -0.701  38.023   7.084  1.00  0.71           C
ATOM   2471  O   GLN A 158      -1.349  38.151   6.044  1.00  0.71           O
ATOM   2472  CB  GLN A 158       0.383  35.758   7.621  1.00  0.71           C
ATOM   2473  CG  GLN A 158      -0.759  34.991   6.934  1.00  0.71           C
ATOM   2474  CD  GLN A 158      -0.574  34.914   5.423  1.00  0.71           C
ATOM   2475  OE1 GLN A 158       0.496  34.705   4.879  1.00  0.71           O
ATOM   2476  NE2 GLN A 158      -1.572  35.267   4.662  1.00  0.71           N
ATOM   2477  H   GLN A 158       2.042  37.279   8.639  1.00  0.00           H
ATOM   2478  HA  GLN A 158       0.925  37.100   6.042  1.00  0.00           H
ATOM   2479  HB2 GLN A 158       0.182  35.815   8.691  1.00  0.00           H
ATOM   2480  HB3 GLN A 158       1.305  35.190   7.490  1.00  0.00           H
ATOM   2481  HG2 GLN A 158      -1.708  35.483   7.157  1.00  0.00           H
ATOM   2482  HG3 GLN A 158      -0.818  33.979   7.337  1.00  0.00           H
ATOM   2483 HE21 GLN A 158      -2.444  35.594   5.049  1.00  0.00           H
ATOM   2484 HE22 GLN A 158      -1.327  35.566   3.747  1.00  0.00           H
ATOM   2485  N   ARG A 159      -0.989  38.759   8.169  1.00  0.69           N
ATOM   2486  CA  ARG A 159      -2.099  39.735   8.210  1.00  0.69           C
ATOM   2487  C   ARG A 159      -1.870  40.955   7.312  1.00  0.69           C
ATOM   2488  O   ARG A 159      -2.831  41.406   6.687  1.00  0.69           O
ATOM   2489  CB  ARG A 159      -2.370  40.165   9.663  1.00  0.69           C
ATOM   2490  CG  ARG A 159      -3.615  39.497  10.281  1.00  0.69           C
ATOM   2491  CD  ARG A 159      -3.378  39.043  11.729  1.00  0.69           C
ATOM   2492  NE  ARG A 159      -2.797  40.107  12.580  1.00  0.69           N
ATOM   2493  CZ  ARG A 159      -2.149  39.927  13.720  1.00  0.69           C
ATOM   2494  NH1 ARG A 159      -1.982  38.763  14.270  1.00  0.69           N
ATOM   2495  NH2 ARG A 159      -1.625  40.939  14.350  1.00  0.69           N
ATOM   2496  H   ARG A 159      -0.398  38.645   8.988  1.00  0.00           H
ATOM   2497  HA  ARG A 159      -2.991  39.254   7.804  1.00  0.00           H
ATOM   2498  HB2 ARG A 159      -1.488  39.948  10.263  1.00  0.00           H
ATOM   2499  HB3 ARG A 159      -2.521  41.245   9.704  1.00  0.00           H
ATOM   2500  HG2 ARG A 159      -3.905  38.620   9.700  1.00  0.00           H
ATOM   2501  HG3 ARG A 159      -4.449  40.201  10.252  1.00  0.00           H
ATOM   2502  HD2 ARG A 159      -2.696  38.196  11.691  1.00  0.00           H
ATOM   2503  HD3 ARG A 159      -4.324  38.700  12.152  1.00  0.00           H
ATOM   2504  HE  ARG A 159      -2.885  41.045  12.235  1.00  0.00           H
ATOM   2505 HH11 ARG A 159      -1.500  38.641  15.136  1.00  0.00           H
ATOM   2506 HH12 ARG A 159      -2.149  37.930  13.703  1.00  0.00           H
ATOM   2507 HH21 ARG A 159      -1.634  41.854  13.942  1.00  0.00           H
ATOM   2508 HH22 ARG A 159      -1.134  40.771  15.210  1.00  0.00           H
ATOM   2509  N   LYS A 160      -0.622  41.407   7.119  1.00  0.77           N
ATOM   2510  CA  LYS A 160      -0.315  42.450   6.119  1.00  0.77           C
ATOM   2511  C   LYS A 160      -0.655  41.966   4.704  1.00  0.77           C
ATOM   2512  O   LYS A 160      -1.363  42.666   3.978  1.00  0.77           O
ATOM   2513  CB  LYS A 160       1.154  42.901   6.161  1.00  0.77           C
ATOM   2514  CG  LYS A 160       1.616  43.547   7.470  1.00  0.77           C
ATOM   2515  CD  LYS A 160       3.082  43.981   7.326  1.00  0.77           C
ATOM   2516  CE  LYS A 160       3.570  44.726   8.571  1.00  0.77           C
ATOM   2517  NZ  LYS A 160       4.777  45.535   8.273  1.00  0.77           N
ATOM   2518  H   LYS A 160       0.137  40.966   7.630  1.00  0.00           H
ATOM   2519  HA  LYS A 160      -0.942  43.315   6.332  1.00  0.00           H
ATOM   2520  HB2 LYS A 160       1.280  43.654   5.385  1.00  0.00           H
ATOM   2521  HB3 LYS A 160       1.809  42.065   5.924  1.00  0.00           H
ATOM   2522  HG2 LYS A 160       1.528  42.856   8.297  1.00  0.00           H
ATOM   2523  HG3 LYS A 160       0.979  44.402   7.682  1.00  0.00           H
ATOM   2524  HD2 LYS A 160       3.162  44.643   6.467  1.00  0.00           H
ATOM   2525  HD3 LYS A 160       3.710  43.108   7.145  1.00  0.00           H
ATOM   2526  HE2 LYS A 160       2.766  45.392   8.896  1.00  0.00           H
ATOM   2527  HE3 LYS A 160       3.767  44.007   9.369  1.00  0.00           H
ATOM   2528  HZ1 LYS A 160       4.949  46.229   8.988  1.00  0.00           H
ATOM   2529  HZ2 LYS A 160       4.638  46.040   7.399  1.00  0.00           H
ATOM   2530  HZ3 LYS A 160       5.596  44.961   8.132  1.00  0.00           H
ATOM   2531  N   LEU A 161      -0.281  40.725   4.384  1.00  0.76           N
ATOM   2532  CA  LEU A 161      -0.604  40.031   3.129  1.00  0.76           C
ATOM   2533  C   LEU A 161      -2.120  39.860   2.913  1.00  0.76           C
ATOM   2534  O   LEU A 161      -2.596  40.131   1.813  1.00  0.76           O
ATOM   2535  CB  LEU A 161       0.139  38.674   3.116  1.00  0.76           C
ATOM   2536  CG  LEU A 161       1.404  38.628   2.237  1.00  0.76           C
ATOM   2537  CD1 LEU A 161       2.370  39.787   2.477  1.00  0.76           C
ATOM   2538  CD2 LEU A 161       2.184  37.342   2.515  1.00  0.76           C
ATOM   2539  H   LEU A 161       0.275  40.226   5.069  1.00  0.00           H
ATOM   2540  HA  LEU A 161      -0.251  40.635   2.294  1.00  0.00           H
ATOM   2541  HB2 LEU A 161       0.420  38.406   4.135  1.00  0.00           H
ATOM   2542  HB3 LEU A 161      -0.542  37.898   2.763  1.00  0.00           H
ATOM   2543  HG  LEU A 161       1.101  38.634   1.188  1.00  0.00           H
ATOM   2544 HD11 LEU A 161       1.918  40.728   2.174  1.00  0.00           H
ATOM   2545 HD12 LEU A 161       2.650  39.833   3.530  1.00  0.00           H
ATOM   2546 HD13 LEU A 161       3.268  39.642   1.879  1.00  0.00           H
ATOM   2547 HD21 LEU A 161       3.022  37.259   1.821  1.00  0.00           H
ATOM   2548 HD22 LEU A 161       1.542  36.471   2.412  1.00  0.00           H
ATOM   2549 HD23 LEU A 161       2.577  37.363   3.534  1.00  0.00           H
ATOM   2550  N   GLU A 162      -2.905  39.584   3.955  1.00  0.71           N
ATOM   2551  CA  GLU A 162      -4.371  39.512   3.830  1.00  0.71           C
ATOM   2552  C   GLU A 162      -5.064  40.855   3.589  1.00  0.71           C
ATOM   2553  O   GLU A 162      -5.899  40.927   2.687  1.00  0.71           O
ATOM   2554  CB  GLU A 162      -4.990  38.791   5.039  1.00  0.71           C
ATOM   2555  CG  GLU A 162      -4.728  37.278   5.047  1.00  0.71           C
ATOM   2556  CD  GLU A 162      -4.806  36.650   3.646  1.00  0.71           C
ATOM   2557  OE1 GLU A 162      -5.832  36.819   2.943  1.00  0.71           O
ATOM   2558  OE2 GLU A 162      -3.774  36.143   3.167  1.00  0.71           O
ATOM   2559  H   GLU A 162      -2.468  39.284   4.821  1.00  0.00           H
ATOM   2560  HA  GLU A 162      -4.603  38.953   2.926  1.00  0.00           H
ATOM   2561  HB2 GLU A 162      -4.615  39.232   5.966  1.00  0.00           H
ATOM   2562  HB3 GLU A 162      -6.071  38.942   5.015  1.00  0.00           H
ATOM   2563  HG2 GLU A 162      -3.736  37.102   5.465  1.00  0.00           H
ATOM   2564  HG3 GLU A 162      -5.446  36.797   5.712  1.00  0.00           H
ATOM   2565  N   GLY A 163      -4.599  41.953   4.196  1.00  0.83           N
ATOM   2566  CA  GLY A 163      -5.067  43.292   3.813  1.00  0.83           C
ATOM   2567  C   GLY A 163      -4.740  43.655   2.365  1.00  0.83           C
ATOM   2568  O   GLY A 163      -5.613  44.108   1.627  1.00  0.83           O
ATOM   2569  H   GLY A 163      -3.898  41.856   4.924  1.00  0.00           H
ATOM   2570  HA2 GLY A 163      -4.593  44.034   4.450  1.00  0.00           H
ATOM   2571  HA3 GLY A 163      -6.146  43.348   3.945  1.00  0.00           H
ATOM   2572  N   CYS A 164      -3.583  43.189   1.899  1.00  0.83           N
ATOM   2573  CA  CYS A 164      -3.103  43.339   0.527  1.00  0.83           C
ATOM   2574  C   CYS A 164      -4.054  42.691  -0.495  1.00  0.83           C
ATOM   2575  O   CYS A 164      -4.636  43.355  -1.356  1.00  0.83           O
ATOM   2576  CB  CYS A 164      -1.714  42.680   0.482  1.00  0.83           C
ATOM   2577  SG  CYS A 164      -0.505  43.837  -0.144  1.00  0.83           S
ATOM   2578  H   CYS A 164      -2.967  42.740   2.565  1.00  0.00           H
ATOM   2579  HA  CYS A 164      -3.025  44.401   0.287  1.00  0.00           H
ATOM   2580  HB2 CYS A 164      -1.394  42.383   1.478  1.00  0.00           H
ATOM   2581  HB3 CYS A 164      -1.718  41.792  -0.153  1.00  0.00           H
ATOM   2582  HG  CYS A 164       0.206  43.918   0.969  1.00  0.00           H
ATOM   2583  N   ARG A 165      -4.366  41.412  -0.253  1.00  0.68           N
ATOM   2584  CA  ARG A 165      -5.263  40.586  -1.079  1.00  0.68           C
ATOM   2585  C   ARG A 165      -6.720  41.024  -1.006  1.00  0.68           C
ATOM   2586  O   ARG A 165      -7.460  40.874  -1.982  1.00  0.68           O
ATOM   2587  CB  ARG A 165      -5.115  39.120  -0.649  1.00  0.68           C
ATOM   2588  CG  ARG A 165      -3.693  38.573  -0.859  1.00  0.68           C
ATOM   2589  CD  ARG A 165      -3.491  37.236  -0.142  1.00  0.68           C
ATOM   2590  NE  ARG A 165      -2.073  36.851  -0.203  1.00  0.68           N
ATOM   2591  CZ  ARG A 165      -1.418  35.942   0.496  1.00  0.68           C
ATOM   2592  NH1 ARG A 165      -1.942  35.235   1.447  1.00  0.68           N
ATOM   2593  NH2 ARG A 165      -0.178  35.706   0.194  1.00  0.68           N
ATOM   2594  H   ARG A 165      -3.897  40.974   0.535  1.00  0.00           H
ATOM   2595  HA  ARG A 165      -4.992  40.692  -2.124  1.00  0.00           H
ATOM   2596  HB2 ARG A 165      -5.815  38.514  -1.225  1.00  0.00           H
ATOM   2597  HB3 ARG A 165      -5.374  39.046   0.408  1.00  0.00           H
ATOM   2598  HG2 ARG A 165      -3.491  38.453  -1.921  1.00  0.00           H
ATOM   2599  HG3 ARG A 165      -2.956  39.272  -0.478  1.00  0.00           H
ATOM   2600  HD2 ARG A 165      -3.828  37.324   0.892  1.00  0.00           H
ATOM   2601  HD3 ARG A 165      -4.089  36.480  -0.645  1.00  0.00           H
ATOM   2602  HE  ARG A 165      -1.529  37.330  -0.913  1.00  0.00           H
ATOM   2603 HH11 ARG A 165      -1.414  34.513   1.892  1.00  0.00           H
ATOM   2604 HH12 ARG A 165      -2.768  35.609   1.937  1.00  0.00           H
ATOM   2605 HH21 ARG A 165       0.378  35.079   0.752  1.00  0.00           H
ATOM   2606 HH22 ARG A 165       0.254  36.230  -0.550  1.00  0.00           H
ATOM   2607  N   PHE A 166      -7.135  41.539   0.145  1.00  0.72           N
ATOM   2608  CA  PHE A 166      -8.468  42.083   0.366  1.00  0.72           C
ATOM   2609  C   PHE A 166      -8.697  43.385  -0.419  1.00  0.72           C
ATOM   2610  O   PHE A 166      -9.700  43.491  -1.124  1.00  0.72           O
ATOM   2611  CB  PHE A 166      -8.674  42.270   1.876  1.00  0.72           C
ATOM   2612  CG  PHE A 166      -9.868  43.129   2.225  1.00  0.72           C
ATOM   2613  CD1 PHE A 166     -11.173  42.617   2.098  1.00  0.72           C
ATOM   2614  CD2 PHE A 166      -9.667  44.472   2.591  1.00  0.72           C
ATOM   2615  CE1 PHE A 166     -12.278  43.455   2.326  1.00  0.72           C
ATOM   2616  CE2 PHE A 166     -10.769  45.312   2.810  1.00  0.72           C
ATOM   2617  CZ  PHE A 166     -12.069  44.805   2.663  1.00  0.72           C
ATOM   2618  H   PHE A 166      -6.470  41.576   0.912  1.00  0.00           H
ATOM   2619  HA  PHE A 166      -9.203  41.363   0.007  1.00  0.00           H
ATOM   2620  HB2 PHE A 166      -8.780  41.292   2.346  1.00  0.00           H
ATOM   2621  HB3 PHE A 166      -7.788  42.740   2.300  1.00  0.00           H
ATOM   2622  HD1 PHE A 166     -11.322  41.595   1.780  1.00  0.00           H
ATOM   2623  HD2 PHE A 166      -8.665  44.871   2.671  1.00  0.00           H
ATOM   2624  HE1 PHE A 166     -13.282  43.077   2.195  1.00  0.00           H
ATOM   2625  HE2 PHE A 166     -10.613  46.349   3.073  1.00  0.00           H
ATOM   2626  HZ  PHE A 166     -12.903  45.466   2.811  1.00  0.00           H
ATOM   2627  N   LEU A 167      -7.726  44.305  -0.417  1.00  0.76           N
ATOM   2628  CA  LEU A 167      -7.805  45.557  -1.178  1.00  0.76           C
ATOM   2629  C   LEU A 167      -7.727  45.334  -2.700  1.00  0.76           C
ATOM   2630  O   LEU A 167      -8.504  45.944  -3.433  1.00  0.76           O
ATOM   2631  CB  LEU A 167      -6.710  46.524  -0.694  1.00  0.76           C
ATOM   2632  CG  LEU A 167      -6.918  47.081   0.730  1.00  0.76           C
ATOM   2633  CD1 LEU A 167      -5.703  47.922   1.106  1.00  0.76           C
ATOM   2634  CD2 LEU A 167      -8.159  47.969   0.863  1.00  0.76           C
ATOM   2635  H   LEU A 167      -6.903  44.146   0.160  1.00  0.00           H
ATOM   2636  HA  LEU A 167      -8.774  46.014  -0.989  1.00  0.00           H
ATOM   2637  HB2 LEU A 167      -5.751  46.003  -0.731  1.00  0.00           H
ATOM   2638  HB3 LEU A 167      -6.656  47.366  -1.385  1.00  0.00           H
ATOM   2639  HG  LEU A 167      -7.005  46.263   1.444  1.00  0.00           H
ATOM   2640 HD11 LEU A 167      -5.800  48.292   2.127  1.00  0.00           H
ATOM   2641 HD12 LEU A 167      -4.810  47.303   1.046  1.00  0.00           H
ATOM   2642 HD13 LEU A 167      -5.598  48.767   0.424  1.00  0.00           H
ATOM   2643 HD21 LEU A 167      -9.061  47.377   0.725  1.00  0.00           H
ATOM   2644 HD22 LEU A 167      -8.123  48.768   0.123  1.00  0.00           H
ATOM   2645 HD23 LEU A 167      -8.185  48.408   1.861  1.00  0.00           H
ATOM   2646  N   HIS A 168      -6.961  44.340  -3.165  1.00  0.72           N
ATOM   2647  CA  HIS A 168      -6.936  43.931  -4.581  1.00  0.72           C
ATOM   2648  C   HIS A 168      -8.304  43.422  -5.075  1.00  0.72           C
ATOM   2649  O   HIS A 168      -8.890  44.006  -5.990  1.00  0.72           O
ATOM   2650  CB  HIS A 168      -5.828  42.879  -4.771  1.00  0.72           C
ATOM   2651  CG  HIS A 168      -5.388  42.703  -6.202  1.00  0.72           C
ATOM   2652  ND1 HIS A 168      -6.214  42.418  -7.290  1.00  0.72           N
ATOM   2653  CD2 HIS A 168      -4.120  42.910  -6.658  1.00  0.72           C
ATOM   2654  CE1 HIS A 168      -5.439  42.533  -8.381  1.00  0.72           C
ATOM   2655  NE2 HIS A 168      -4.171  42.806  -8.029  1.00  0.72           N
ATOM   2656  H   HIS A 168      -6.305  43.904  -2.524  1.00  0.00           H
ATOM   2657  HA  HIS A 168      -6.696  44.801  -5.196  1.00  0.00           H
ATOM   2658  HB2 HIS A 168      -6.146  41.918  -4.367  1.00  0.00           H
ATOM   2659  HB3 HIS A 168      -4.954  43.204  -4.207  1.00  0.00           H
ATOM   2660  HD2 HIS A 168      -3.269  43.191  -6.054  1.00  0.00           H
ATOM   2661  HE1 HIS A 168      -5.796  42.471  -9.401  1.00  0.00           H
ATOM   2662  HE2 HIS A 168      -3.421  43.025  -8.673  1.00  0.00           H
ATOM   2663  N   GLY A 169      -8.936  42.540  -4.290  1.00  0.83           N
ATOM   2664  CA  GLY A 169     -10.306  42.080  -4.544  1.00  0.83           C
ATOM   2665  C   GLY A 169     -11.362  43.188  -4.474  1.00  0.83           C
ATOM   2666  O   GLY A 169     -12.261  43.221  -5.313  1.00  0.83           O
ATOM   2667  H   GLY A 169      -8.439  42.172  -3.488  1.00  0.00           H
ATOM   2668  HA2 GLY A 169     -10.360  41.635  -5.538  1.00  0.00           H
ATOM   2669  HA3 GLY A 169     -10.564  41.322  -3.806  1.00  0.00           H
ATOM   2670  N   TYR A 170     -11.184  44.180  -3.595  1.00  0.75           N
ATOM   2671  CA  TYR A 170     -12.055  45.355  -3.545  1.00  0.75           C
ATOM   2672  C   TYR A 170     -11.962  46.215  -4.814  1.00  0.75           C
ATOM   2673  O   TYR A 170     -12.997  46.587  -5.364  1.00  0.75           O
ATOM   2674  CB  TYR A 170     -11.747  46.182  -2.293  1.00  0.75           C
ATOM   2675  CG  TYR A 170     -12.351  47.572  -2.319  1.00  0.75           C
ATOM   2676  CD1 TYR A 170     -13.730  47.751  -2.097  1.00  0.75           C
ATOM   2677  CD2 TYR A 170     -11.537  48.679  -2.627  1.00  0.75           C
ATOM   2678  CE1 TYR A 170     -14.284  49.042  -2.088  1.00  0.75           C
ATOM   2679  CE2 TYR A 170     -12.086  49.968  -2.635  1.00  0.75           C
ATOM   2680  CZ  TYR A 170     -13.444  50.156  -2.325  1.00  0.75           C
ATOM   2681  OH  TYR A 170     -13.921  51.418  -2.224  1.00  0.75           O
ATOM   2682  H   TYR A 170     -10.426  44.107  -2.926  1.00  0.00           H
ATOM   2683  HA  TYR A 170     -13.087  45.014  -3.471  1.00  0.00           H
ATOM   2684  HB2 TYR A 170     -12.110  45.654  -1.413  1.00  0.00           H
ATOM   2685  HB3 TYR A 170     -10.671  46.286  -2.182  1.00  0.00           H
ATOM   2686  HD1 TYR A 170     -14.358  46.883  -1.937  1.00  0.00           H
ATOM   2687  HD2 TYR A 170     -10.487  48.536  -2.863  1.00  0.00           H
ATOM   2688  HE1 TYR A 170     -15.333  49.198  -1.905  1.00  0.00           H
ATOM   2689  HE2 TYR A 170     -11.464  50.814  -2.885  1.00  0.00           H
ATOM   2690  HH  TYR A 170     -13.185  52.011  -2.080  1.00  0.00           H
ATOM   2691  N   HIS A 171     -10.765  46.456  -5.350  1.00  0.74           N
ATOM   2692  CA  HIS A 171     -10.613  47.219  -6.594  1.00  0.74           C
ATOM   2693  C   HIS A 171     -11.186  46.476  -7.815  1.00  0.74           C
ATOM   2694  O   HIS A 171     -12.005  47.059  -8.533  1.00  0.74           O
ATOM   2695  CB  HIS A 171      -9.142  47.599  -6.786  1.00  0.74           C
ATOM   2696  CG  HIS A 171      -8.674  48.697  -5.861  1.00  0.74           C
ATOM   2697  ND1 HIS A 171      -9.140  49.992  -5.784  1.00  0.74           N
ATOM   2698  CD2 HIS A 171      -7.684  48.584  -4.929  1.00  0.74           C
ATOM   2699  CE1 HIS A 171      -8.409  50.644  -4.867  1.00  0.74           C
ATOM   2700  NE2 HIS A 171      -7.509  49.824  -4.304  1.00  0.74           N
ATOM   2701  H   HIS A 171      -9.934  46.100  -4.887  1.00  0.00           H
ATOM   2702  HA  HIS A 171     -11.183  48.144  -6.501  1.00  0.00           H
ATOM   2703  HB2 HIS A 171      -8.984  47.920  -7.814  1.00  0.00           H
ATOM   2704  HB3 HIS A 171      -8.522  46.716  -6.629  1.00  0.00           H
ATOM   2705  HD2 HIS A 171      -7.115  47.687  -4.749  1.00  0.00           H
ATOM   2706  HE1 HIS A 171      -8.504  51.697  -4.641  1.00  0.00           H
ATOM   2707  HD1 HIS A 171      -9.849  50.419  -6.370  1.00  0.00           H
ATOM   2708  N   ARG A 172     -10.987  45.151  -7.917  1.00  0.72           N
ATOM   2709  CA  ARG A 172     -11.637  44.306  -8.944  1.00  0.72           C
ATOM   2710  C   ARG A 172     -13.163  44.301  -8.807  1.00  0.72           C
ATOM   2711  O   ARG A 172     -13.869  44.495  -9.795  1.00  0.72           O
ATOM   2712  CB  ARG A 172     -11.036  42.888  -8.891  1.00  0.72           C
ATOM   2713  CG  ARG A 172     -11.355  41.996 -10.111  1.00  0.72           C
ATOM   2714  CD  ARG A 172     -12.793  41.456 -10.231  1.00  0.72           C
ATOM   2715  NE  ARG A 172     -13.202  40.717  -9.026  1.00  0.72           N
ATOM   2716  CZ  ARG A 172     -14.414  40.478  -8.566  1.00  0.72           C
ATOM   2717  NH1 ARG A 172     -15.497  40.994  -9.089  1.00  0.72           N
ATOM   2718  NH2 ARG A 172     -14.559  39.672  -7.561  1.00  0.72           N
ATOM   2719  H   ARG A 172     -10.328  44.718  -7.271  1.00  0.00           H
ATOM   2720  HA  ARG A 172     -11.418  44.735  -9.923  1.00  0.00           H
ATOM   2721  HB2 ARG A 172      -9.949  42.988  -8.852  1.00  0.00           H
ATOM   2722  HB3 ARG A 172     -11.341  42.387  -7.971  1.00  0.00           H
ATOM   2723  HG2 ARG A 172     -10.686  41.135 -10.073  1.00  0.00           H
ATOM   2724  HG3 ARG A 172     -11.116  42.549 -11.020  1.00  0.00           H
ATOM   2725  HD2 ARG A 172     -12.826  40.775 -11.084  1.00  0.00           H
ATOM   2726  HD3 ARG A 172     -13.484  42.265 -10.447  1.00  0.00           H
ATOM   2727  HE  ARG A 172     -12.442  40.279  -8.495  1.00  0.00           H
ATOM   2728 HH11 ARG A 172     -15.426  41.657  -9.852  1.00  0.00           H
ATOM   2729 HH12 ARG A 172     -16.386  40.813  -8.636  1.00  0.00           H
ATOM   2730 HH21 ARG A 172     -13.716  39.333  -7.075  1.00  0.00           H
ATOM   2731 HH22 ARG A 172     -15.460  39.392  -7.209  1.00  0.00           H
ATOM   2732  N   PHE A 173     -13.685  44.252  -7.584  1.00  0.78           N
ATOM   2733  CA  PHE A 173     -15.113  44.411  -7.317  1.00  0.78           C
ATOM   2734  C   PHE A 173     -15.660  45.778  -7.754  1.00  0.78           C
ATOM   2735  O   PHE A 173     -16.672  45.824  -8.454  1.00  0.78           O
ATOM   2736  CB  PHE A 173     -15.356  44.155  -5.830  1.00  0.78           C
ATOM   2737  CG  PHE A 173     -16.782  44.389  -5.379  1.00  0.78           C
ATOM   2738  CD1 PHE A 173     -17.790  43.462  -5.702  1.00  0.78           C
ATOM   2739  CD2 PHE A 173     -17.106  45.558  -4.664  1.00  0.78           C
ATOM   2740  CE1 PHE A 173     -19.117  43.706  -5.308  1.00  0.78           C
ATOM   2741  CE2 PHE A 173     -18.435  45.806  -4.282  1.00  0.78           C
ATOM   2742  CZ  PHE A 173     -19.442  44.881  -4.611  1.00  0.78           C
ATOM   2743  H   PHE A 173     -13.060  44.075  -6.804  1.00  0.00           H
ATOM   2744  HA  PHE A 173     -15.661  43.658  -7.883  1.00  0.00           H
ATOM   2745  HB2 PHE A 173     -15.067  43.130  -5.627  1.00  0.00           H
ATOM   2746  HB3 PHE A 173     -14.699  44.785  -5.236  1.00  0.00           H
ATOM   2747  HD1 PHE A 173     -17.549  42.570  -6.263  1.00  0.00           H
ATOM   2748  HD2 PHE A 173     -16.333  46.278  -4.430  1.00  0.00           H
ATOM   2749  HE1 PHE A 173     -19.888  42.992  -5.554  1.00  0.00           H
ATOM   2750  HE2 PHE A 173     -18.679  46.714  -3.751  1.00  0.00           H
ATOM   2751  HZ  PHE A 173     -20.466  45.065  -4.329  1.00  0.00           H
ATOM   2752  N   MET A 174     -14.941  46.872  -7.488  1.00  0.80           N
ATOM   2753  CA  MET A 174     -15.338  48.209  -7.945  1.00  0.80           C
ATOM   2754  C   MET A 174     -15.267  48.376  -9.475  1.00  0.80           C
ATOM   2755  O   MET A 174     -16.193  48.967 -10.033  1.00  0.80           O
ATOM   2756  CB  MET A 174     -14.541  49.301  -7.213  1.00  0.80           C
ATOM   2757  CG  MET A 174     -14.837  49.368  -5.704  1.00  0.80           C
ATOM   2758  SD  MET A 174     -16.580  49.457  -5.178  1.00  0.80           S
ATOM   2759  CE  MET A 174     -17.157  50.931  -6.049  1.00  0.80           C
ATOM   2760  H   MET A 174     -14.094  46.775  -6.933  1.00  0.00           H
ATOM   2761  HA  MET A 174     -16.385  48.344  -7.684  1.00  0.00           H
ATOM   2762  HB2 MET A 174     -13.474  49.127  -7.353  1.00  0.00           H
ATOM   2763  HB3 MET A 174     -14.783  50.268  -7.656  1.00  0.00           H
ATOM   2764  HG2 MET A 174     -14.306  50.225  -5.291  1.00  0.00           H
ATOM   2765  HG3 MET A 174     -14.416  48.486  -5.233  1.00  0.00           H
ATOM   2766  HE1 MET A 174     -18.210  51.070  -5.822  1.00  0.00           H
ATOM   2767  HE2 MET A 174     -16.598  51.804  -5.715  1.00  0.00           H
ATOM   2768  HE3 MET A 174     -17.039  50.803  -7.126  1.00  0.00           H
ATOM   2769  N   HIS A 175     -14.342  47.691 -10.164  1.00  0.76           N
ATOM   2770  CA  HIS A 175     -14.346  47.574 -11.633  1.00  0.76           C
ATOM   2771  C   HIS A 175     -15.618  46.880 -12.150  1.00  0.76           C
ATOM   2772  O   HIS A 175     -16.402  47.497 -12.874  1.00  0.76           O
ATOM   2773  CB  HIS A 175     -13.084  46.839 -12.126  1.00  0.76           C
ATOM   2774  CG  HIS A 175     -13.090  46.576 -13.613  1.00  0.76           C
ATOM   2775  ND1 HIS A 175     -12.827  47.495 -14.598  1.00  0.76           N
ATOM   2776  CD2 HIS A 175     -13.491  45.428 -14.244  1.00  0.76           C
ATOM   2777  CE1 HIS A 175     -13.034  46.917 -15.789  1.00  0.76           C
ATOM   2778  NE2 HIS A 175     -13.452  45.655 -15.625  1.00  0.76           N
ATOM   2779  H   HIS A 175     -13.608  47.217  -9.646  1.00  0.00           H
ATOM   2780  HA  HIS A 175     -14.337  48.576 -12.062  1.00  0.00           H
ATOM   2781  HB2 HIS A 175     -12.202  47.431 -11.884  1.00  0.00           H
ATOM   2782  HB3 HIS A 175     -12.980  45.885 -11.617  1.00  0.00           H
ATOM   2783  HD2 HIS A 175     -13.817  44.520 -13.759  1.00  0.00           H
ATOM   2784  HE1 HIS A 175     -12.889  47.396 -16.748  1.00  0.00           H
ATOM   2785  HD1 HIS A 175     -12.492  48.445 -14.437  1.00  0.00           H
ATOM   2786  N   SER A 176     -15.937  45.689 -11.626  1.00  0.83           N
ATOM   2787  CA  SER A 176     -17.157  44.949 -11.987  1.00  0.83           C
ATOM   2788  C   SER A 176     -18.445  45.747 -11.730  1.00  0.83           C
ATOM   2789  O   SER A 176     -19.352  45.767 -12.563  1.00  0.83           O
ATOM   2790  CB  SER A 176     -17.214  43.636 -11.197  1.00  0.83           C
ATOM   2791  OG  SER A 176     -16.062  42.856 -11.478  1.00  0.83           O
ATOM   2792  H   SER A 176     -15.267  45.235 -11.009  1.00  0.00           H
ATOM   2793  HA  SER A 176     -17.128  44.714 -13.049  1.00  0.00           H
ATOM   2794  HB2 SER A 176     -17.229  43.832 -10.133  1.00  0.00           H
ATOM   2795  HB3 SER A 176     -18.110  43.085 -11.478  1.00  0.00           H
ATOM   2796  HG  SER A 176     -15.920  42.947 -12.427  1.00  0.00           H
ATOM   2797  N   VAL A 177     -18.493  46.511 -10.636  1.00  0.85           N
ATOM   2798  CA  VAL A 177     -19.613  47.395 -10.275  1.00  0.85           C
ATOM   2799  C   VAL A 177     -19.771  48.570 -11.250  1.00  0.85           C
ATOM   2800  O   VAL A 177     -20.881  48.800 -11.738  1.00  0.85           O
ATOM   2801  CB  VAL A 177     -19.414  47.865  -8.820  1.00  0.85           C
ATOM   2802  CG1 VAL A 177     -20.277  49.057  -8.390  1.00  0.85           C
ATOM   2803  CG2 VAL A 177     -19.710  46.711  -7.853  1.00  0.85           C
ATOM   2804  H   VAL A 177     -17.698  46.463 -10.004  1.00  0.00           H
ATOM   2805  HA  VAL A 177     -20.540  46.824 -10.326  1.00  0.00           H
ATOM   2806  HB  VAL A 177     -18.374  48.162  -8.695  1.00  0.00           H
ATOM   2807 HG11 VAL A 177     -20.039  49.926  -9.001  1.00  0.00           H
ATOM   2808 HG12 VAL A 177     -21.333  48.817  -8.494  1.00  0.00           H
ATOM   2809 HG13 VAL A 177     -20.059  49.301  -7.351  1.00  0.00           H
ATOM   2810 HG21 VAL A 177     -19.311  46.957  -6.872  1.00  0.00           H
ATOM   2811 HG22 VAL A 177     -19.224  45.795  -8.182  1.00  0.00           H
ATOM   2812 HG23 VAL A 177     -20.782  46.529  -7.790  1.00  0.00           H
ATOM   2813  N   GLY A 178     -18.674  49.219 -11.652  1.00  0.89           N
ATOM   2814  CA  GLY A 178     -18.680  50.261 -12.687  1.00  0.89           C
ATOM   2815  C   GLY A 178     -19.082  49.734 -14.070  1.00  0.89           C
ATOM   2816  O   GLY A 178     -19.951  50.315 -14.725  1.00  0.89           O
ATOM   2817  H   GLY A 178     -17.776  48.958 -11.251  1.00  0.00           H
ATOM   2818  HA2 GLY A 178     -19.364  51.060 -12.403  1.00  0.00           H
ATOM   2819  HA3 GLY A 178     -17.677  50.680 -12.766  1.00  0.00           H
ATOM   2820  N   ARG A 179     -18.682  48.502 -14.413  1.00  0.73           N
ATOM   2821  CA  ARG A 179     -19.132  47.807 -15.634  1.00  0.73           C
ATOM   2822  C   ARG A 179     -20.606  47.394 -15.622  1.00  0.73           C
ATOM   2823  O   ARG A 179     -21.200  47.325 -16.701  1.00  0.73           O
ATOM   2824  CB  ARG A 179     -18.223  46.599 -15.923  1.00  0.73           C
ATOM   2825  CG  ARG A 179     -16.759  46.921 -16.274  1.00  0.73           C
ATOM   2826  CD  ARG A 179     -16.595  47.950 -17.405  1.00  0.73           C
ATOM   2827  NE  ARG A 179     -16.670  49.348 -16.918  1.00  0.73           N
ATOM   2828  CZ  ARG A 179     -16.987  50.425 -17.614  1.00  0.73           C
ATOM   2829  NH1 ARG A 179     -17.251  50.373 -18.888  1.00  0.73           N
ATOM   2830  NH2 ARG A 179     -17.059  51.585 -17.040  1.00  0.73           N
ATOM   2831  H   ARG A 179     -17.999  48.041 -13.812  1.00  0.00           H
ATOM   2832  HA  ARG A 179     -19.054  48.502 -16.468  1.00  0.00           H
ATOM   2833  HB2 ARG A 179     -18.238  45.922 -15.069  1.00  0.00           H
ATOM   2834  HB3 ARG A 179     -18.638  46.062 -16.774  1.00  0.00           H
ATOM   2835  HG2 ARG A 179     -16.294  45.987 -16.594  1.00  0.00           H
ATOM   2836  HG3 ARG A 179     -16.223  47.264 -15.392  1.00  0.00           H
ATOM   2837  HD2 ARG A 179     -15.620  47.793 -17.869  1.00  0.00           H
ATOM   2838  HD3 ARG A 179     -17.364  47.762 -18.157  1.00  0.00           H
ATOM   2839  HE  ARG A 179     -16.462  49.509 -15.942  1.00  0.00           H
ATOM   2840 HH11 ARG A 179     -17.176  49.491 -19.352  1.00  0.00           H
ATOM   2841 HH12 ARG A 179     -17.547  51.203 -19.363  1.00  0.00           H
ATOM   2842 HH21 ARG A 179     -16.826  51.714 -16.048  1.00  0.00           H
ATOM   2843 HH22 ARG A 179     -17.205  52.450 -17.523  1.00  0.00           H
ATOM   2844  N   VAL A 180     -21.254  47.239 -14.466  1.00  0.81           N
ATOM   2845  CA  VAL A 180     -22.727  47.145 -14.379  1.00  0.81           C
ATOM   2846  C   VAL A 180     -23.383  48.519 -14.525  1.00  0.81           C
ATOM   2847  O   VAL A 180     -24.212  48.692 -15.418  1.00  0.81           O
ATOM   2848  CB  VAL A 180     -23.193  46.450 -13.086  1.00  0.81           C
ATOM   2849  CG1 VAL A 180     -24.725  46.417 -12.956  1.00  0.81           C
ATOM   2850  CG2 VAL A 180     -22.741  44.993 -13.064  1.00  0.81           C
ATOM   2851  H   VAL A 180     -20.706  47.277 -13.614  1.00  0.00           H
ATOM   2852  HA  VAL A 180     -23.091  46.543 -15.212  1.00  0.00           H
ATOM   2853  HB  VAL A 180     -22.770  46.966 -12.227  1.00  0.00           H
ATOM   2854 HG11 VAL A 180     -25.116  47.419 -12.791  1.00  0.00           H
ATOM   2855 HG12 VAL A 180     -25.171  45.983 -13.851  1.00  0.00           H
ATOM   2856 HG13 VAL A 180     -25.015  45.804 -12.102  1.00  0.00           H
ATOM   2857 HG21 VAL A 180     -23.177  44.500 -12.201  1.00  0.00           H
ATOM   2858 HG22 VAL A 180     -23.089  44.494 -13.960  1.00  0.00           H
ATOM   2859 HG23 VAL A 180     -21.658  44.922 -12.999  1.00  0.00           H
ATOM   2860  N   PHE A 181     -22.931  49.524 -13.768  1.00  0.77           N
ATOM   2861  CA  PHE A 181     -23.490  50.884 -13.827  1.00  0.77           C
ATOM   2862  C   PHE A 181     -23.358  51.547 -15.209  1.00  0.77           C
ATOM   2863  O   PHE A 181     -24.325  52.151 -15.656  1.00  0.77           O
ATOM   2864  CB  PHE A 181     -22.871  51.765 -12.726  1.00  0.77           C
ATOM   2865  CG  PHE A 181     -23.551  51.701 -11.366  1.00  0.77           C
ATOM   2866  CD1 PHE A 181     -22.789  51.512 -10.197  1.00  0.77           C
ATOM   2867  CD2 PHE A 181     -24.937  51.939 -11.255  1.00  0.77           C
ATOM   2868  CE1 PHE A 181     -23.409  51.552  -8.933  1.00  0.77           C
ATOM   2869  CE2 PHE A 181     -25.558  51.969  -9.994  1.00  0.77           C
ATOM   2870  CZ  PHE A 181     -24.793  51.781  -8.830  1.00  0.77           C
ATOM   2871  H   PHE A 181     -22.211  49.329 -13.078  1.00  0.00           H
ATOM   2872  HA  PHE A 181     -24.561  50.812 -13.650  1.00  0.00           H
ATOM   2873  HB2 PHE A 181     -21.811  51.526 -12.626  1.00  0.00           H
ATOM   2874  HB3 PHE A 181     -22.932  52.805 -13.041  1.00  0.00           H
ATOM   2875  HD1 PHE A 181     -21.722  51.351 -10.272  1.00  0.00           H
ATOM   2876  HD2 PHE A 181     -25.531  52.111 -12.142  1.00  0.00           H
ATOM   2877  HE1 PHE A 181     -22.819  51.408  -8.041  1.00  0.00           H
ATOM   2878  HE2 PHE A 181     -26.624  52.139  -9.927  1.00  0.00           H
ATOM   2879  HZ  PHE A 181     -25.268  51.803  -7.860  1.00  0.00           H
ATOM   2880  N   SER A 182     -22.317  51.246 -15.989  1.00  0.86           N
ATOM   2881  CA  SER A 182     -22.170  51.706 -17.386  1.00  0.86           C
ATOM   2882  C   SER A 182     -23.241  51.192 -18.376  1.00  0.86           C
ATOM   2883  O   SER A 182     -23.190  51.544 -19.555  1.00  0.86           O
ATOM   2884  CB  SER A 182     -20.763  51.360 -17.890  1.00  0.86           C
ATOM   2885  OG  SER A 182     -20.621  49.970 -18.141  1.00  0.86           O
ATOM   2886  H   SER A 182     -21.511  50.816 -15.543  1.00  0.00           H
ATOM   2887  HA  SER A 182     -22.258  52.794 -17.383  1.00  0.00           H
ATOM   2888  HB2 SER A 182     -20.024  51.679 -17.151  1.00  0.00           H
ATOM   2889  HB3 SER A 182     -20.572  51.905 -18.815  1.00  0.00           H
ATOM   2890  HG  SER A 182     -20.939  49.490 -17.368  1.00  0.00           H
ATOM   2891  N   LYS A 183     -24.170  50.320 -17.951  1.00  0.74           N
ATOM   2892  CA  LYS A 183     -25.275  49.772 -18.764  1.00  0.74           C
ATOM   2893  C   LYS A 183     -26.699  50.129 -18.230  1.00  0.74           C
ATOM   2894  O   LYS A 183     -27.634  49.385 -18.505  1.00  0.74           O
ATOM   2895  CB  LYS A 183     -25.051  48.253 -18.991  1.00  0.74           C
ATOM   2896  CG  LYS A 183     -23.745  47.897 -19.740  1.00  0.74           C
ATOM   2897  CD  LYS A 183     -23.747  46.425 -20.207  1.00  0.74           C
ATOM   2898  CE  LYS A 183     -22.474  45.953 -20.938  1.00  0.74           C
ATOM   2899  NZ  LYS A 183     -22.124  46.804 -22.105  1.00  0.74           N
ATOM   2900  H   LYS A 183     -24.125  50.042 -16.977  1.00  0.00           H
ATOM   2901  HA  LYS A 183     -25.243  50.249 -19.744  1.00  0.00           H
ATOM   2902  HB2 LYS A 183     -25.886  47.870 -19.580  1.00  0.00           H
ATOM   2903  HB3 LYS A 183     -25.059  47.737 -18.028  1.00  0.00           H
ATOM   2904  HG2 LYS A 183     -23.654  48.543 -20.613  1.00  0.00           H
ATOM   2905  HG3 LYS A 183     -22.888  48.065 -19.086  1.00  0.00           H
ATOM   2906  HD2 LYS A 183     -23.885  45.784 -19.333  1.00  0.00           H
ATOM   2907  HD3 LYS A 183     -24.604  46.265 -20.865  1.00  0.00           H
ATOM   2908  HE2 LYS A 183     -22.646  44.925 -21.278  1.00  0.00           H
ATOM   2909  HE3 LYS A 183     -21.640  45.926 -20.229  1.00  0.00           H
ATOM   2910  HZ1 LYS A 183     -21.388  46.376 -22.654  1.00  0.00           H
ATOM   2911  HZ2 LYS A 183     -22.929  46.937 -22.705  1.00  0.00           H
ATOM   2912  HZ3 LYS A 183     -21.807  47.714 -21.796  1.00  0.00           H
ATOM   2913  N   TRP A 184     -26.846  51.149 -17.366  1.00  0.76           N
ATOM   2914  CA  TRP A 184     -28.093  51.489 -16.625  1.00  0.76           C
ATOM   2915  C   TRP A 184     -29.009  52.490 -17.345  1.00  0.76           C
ATOM   2916  O   TRP A 184     -28.378  53.520 -17.762  1.00  0.76           O
ATOM   2917  CB  TRP A 184     -27.717  52.026 -15.232  1.00  0.76           C
ATOM   2918  CG  TRP A 184     -27.805  51.093 -14.061  1.00  0.76           C
ATOM   2919  CD1 TRP A 184     -27.218  49.880 -13.946  1.00  0.76           C
ATOM   2920  CD2 TRP A 184     -28.513  51.308 -12.799  1.00  0.76           C
ATOM   2921  NE1 TRP A 184     -27.514  49.334 -12.710  1.00  0.76           N
ATOM   2922  CE2 TRP A 184     -28.329  50.164 -11.969  1.00  0.76           C
ATOM   2923  CE3 TRP A 184     -29.308  52.354 -12.283  1.00  0.76           C
ATOM   2924  CZ2 TRP A 184     -28.925  50.059 -10.703  1.00  0.76           C
ATOM   2925  CZ3 TRP A 184     -29.919  52.251 -11.023  1.00  0.76           C
ATOM   2926  CH2 TRP A 184     -29.730  51.107 -10.231  1.00  0.76           C
ATOM   2927  OXT TRP A 184     -30.200  52.551 -17.031  1.00  0.76           O
ATOM   2928  H   TRP A 184     -26.029  51.722 -17.188  1.00  0.00           H
ATOM   2929  HA  TRP A 184     -28.715  50.610 -16.532  1.00  0.00           H
ATOM   2930  HB2 TRP A 184     -28.357  52.873 -14.996  1.00  0.00           H
ATOM   2931  HB3 TRP A 184     -26.707  52.429 -15.271  1.00  0.00           H
ATOM   2932  HD1 TRP A 184     -26.599  49.425 -14.715  1.00  0.00           H
ATOM   2933  HE3 TRP A 184     -29.444  53.250 -12.869  1.00  0.00           H
ATOM   2934  HZ2 TRP A 184     -28.796  49.168 -10.109  1.00  0.00           H
ATOM   2935  HZ3 TRP A 184     -30.538  53.059 -10.662  1.00  0.00           H
ATOM   2936  HH2 TRP A 184     -30.212  51.030  -9.267  1.00  0.00           H
ATOM   2937  HE1 TRP A 184     -27.172  48.432 -12.409  1.00  0.00           H
TER    2938      TRP A 184
ATOM   2939  C4  UNK     1       4.998  48.689  10.802  1.00  0.00           C
ATOM   2940  C5  UNK     1       4.459  49.368  11.927  1.00  0.00           C
ATOM   2941  C6  UNK     1       3.429  48.578  12.371  1.00  0.00           C
ATOM   2942  C7  UNK     1       3.315  47.485  11.561  1.00  0.00           C
ATOM   2943  O3  UNK     1       4.285  47.543  10.606  1.00  0.00           O
ATOM   2944  C16 UNK     1       2.713  48.957  13.588  1.00  0.00           C
ATOM   2945  C17 UNK     1       1.384  49.421  13.491  1.00  0.00           C
ATOM   2946  C18 UNK     1       0.737  49.800  14.671  1.00  0.00           C
ATOM   2947  C19 UNK     1       1.355  49.745  15.889  1.00  0.00           C
ATOM   2948  N2  UNK     1      -0.532  50.313  14.828  1.00  0.00           N
ATOM   2949  C20 UNK     1       0.445  50.262  16.872  1.00  0.00           C
ATOM   2950  C22 UNK     1       2.672  49.286  16.023  1.00  0.00           C
ATOM   2951  C21 UNK     1      -0.712  50.617  16.191  1.00  0.00           C
ATOM   2952  C23 UNK     1       3.349  48.889  14.850  1.00  0.00           C
ATOM   2953  H13 UNK     1      -1.208  50.436  14.086  1.00  0.00           H
ATOM   2954  C8  UNK     1       2.387  46.459  11.738  1.00  0.00           C
ATOM   2955  C9  UNK     1       2.348  45.700  12.940  1.00  0.00           C
ATOM   2956  C10 UNK     1       1.417  44.653  13.106  1.00  0.00           C
ATOM   2957  C11 UNK     1       0.527  44.399  12.057  1.00  0.00           C
ATOM   2958  C12 UNK     1      -0.524  43.426  11.932  1.00  0.00           C
ATOM   2959  C14 UNK     1       0.545  45.144  10.909  1.00  0.00           C
ATOM   2960  C13 UNK     1      -1.114  43.635  10.693  1.00  0.00           C
ATOM   2961  N1  UNK     1      -0.446  44.701  10.061  1.00  0.00           N
ATOM   2962  H8  UNK     1      -0.660  45.099   9.159  1.00  0.00           H
ATOM   2963  C15 UNK     1       1.456  46.188  10.713  1.00  0.00           C
ATOM   2964  C3  UNK     1       6.110  49.068   9.951  1.00  0.00           C
ATOM   2965  C2  UNK     1       6.160  48.938   8.599  1.00  0.00           C
ATOM   2966  C1  UNK     1       7.253  49.366   7.802  1.00  0.00           C
ATOM   2967  O1  UNK     1       8.108  50.065   8.325  1.00  0.00           O
ATOM   2968  O2  UNK     1       7.222  49.015   6.638  1.00  0.00           O
TER    2969      UNK     1
END
